# Supplementary material for: 8-Methyl-4-morpholinoethyl-1-thia-4-aza­spiro­[4.5]decan-3-one
Source: Acta Crystallogr Sect E Struct Rep Online. 2008 Jul 23;64(Pt 8):o1572–3. doi: 10.1107/S1600536808022459 (PMC2962192; doi:10.1107/S1600536808022459)
Supplement: Supplementary file 1 [file e-64-o1572-sup1.cif]

##############################################################################
###                                                                        ###
###        Electronic paper (Acta Crystallographica Section E)             ###
###                                                                        ###
##############################################################################
#                                                                            #
# This CIF contains the data in a paper accepted for publication in Acta     #
# Crystallographica Section E. It conforms to the requirements of Notes      #
# for Authors for Section E, and has been peer reviewed under the auspices   #
# of the IUCr Commission on Journals.                                        #
#                                                                            #
# Full details of the Crystallographic Information File format               #
# are given in the paper "The Crystallographic Information File (CIF):       #
# a New Standard Archive File for Crystallography" by S. R. Hall, F. H.      #
# Allen and I. D. Brown [Acta Cryst. (1991), A47, 655-685].                  #
#                                                                            #
# The current version of the core CIF dictionary is obtainable from          #
# ftp://ftp.iucr.org/pub/cif_core.dic. The current version number is 2.4.    #
#                                                                            #
# Software is freely available for graphical display of the structure(s) in  #
# this CIF.  For information consult the CIF home page http://www.iucr.org/  #
# cif/home.html                                                              #
#                                                                            #
# This file may be used for bona fide research purposes within the           #
# scientific community so long as proper attribution is given to the journal # 
# article from which it was obtained.                                        #
#                                                                            #
##############################################################################
                                             
data_global
_audit_creation_method     'PLATON <TABLE ACC> option'
_journal_date_recd_electronic     2008-07-16
_journal_date_accepted     2008-07-17
_journal_name_full     'Acta Crystallographica, Section E'
_journal_year     2008
_journal_volume     64
_journal_issue      8
_journal_page_first     o1572
_journal_page_last     o1573
_journal_paper_category     QO
_journal_coeditor_code     KP2183
_publ_contact_author_name
; Dr. Mehmet Akkurt
;
_publ_contact_author_address
;
Department of Physics,
Faculty of Arts and Sciences,
Erciyes University,
38039 Kayseri,
Turkey
;
_publ_contact_author_email     akkurt@erciyes.edu.tr
_publ_contact_author_fax     '+90-352-4374933'
_publ_contact_author_phone     '+90-352-4374901 extra 33106'
_publ_section_title
;
8-Methyl-4-morpholinoethyl-1-thia-4-azaspiro[4.5]decan-3-one
;
loop_
    _publ_author_name
    _publ_author_address
    'Mehmet Akkurt'
;
Department of Physics,
Faculty of Arts and Sciences,
Erciyes University,
38039 Kayseri,
Turkey
;
    '\,Serife P\?inar Yal\,c\?in'
;
Department of Physics,
Faculty of Arts and Sciences,
Erciyes University,
38039 Kayseri,
Turkey
;
    'Nalan Terzio\(glu Klip'
;
Department of Pharmaceutical Chemistry,
Faculty of Pharmacy,
\.Istanbul University,
Beyaz\?it 34116, Istanbul,
Turkey
;
    'Orhan B\"uy\"ukg\"ung\"or'
;
Department of Physics
Faculty of Arts and Sciences
Ondokuz May\?is University
55139 Samsun
Turkey
;
data_I
_chemical_name_systematic
;
8-Methyl-4-morpholinoethyl-1-thia-4-azaspiro[4.5]decan-3-one
;
_chemical_name_common     ?
_chemical_formula_moiety     'C15 H26 N2 O2 S'
_chemical_formula_sum     'C15 H26 N2 O2 S'
_chemical_formula_structural     ?
_chemical_formula_iupac     'C15 H26 N2 O2 S'
_chemical_formula_weight     298.45
_chemical_melting_point     ?
_symmetry_cell_setting     triclinic
_symmetry_space_group_name_H-M     'P -1'
_symmetry_space_group_name_Hall     '-P 1'
loop_
    _symmetry_equiv_pos_site_id
    _symmetry_equiv_pos_as_xyz
    1 x,y,z
    2 -x,-y,-z
_cell_length_a     7.8629(4)
_cell_length_b     10.5239(6)
_cell_length_c     10.8252(6)
_cell_angle_alpha     94.974(5)
_cell_angle_beta     106.378(5)
_cell_angle_gamma     107.169(4)
_cell_volume     806.89(8)
_cell_formula_units_Z     2
_cell_measurement_reflns_used     29201
_cell_measurement_theta_min     2.00
_cell_measurement_theta_max     27.99
_cell_measurement_temperature     296
_cell_special_details
;
;
_exptl_crystal_description     'block'
_exptl_crystal_colour     'colourless'
_exptl_crystal_size_max     0.720
_exptl_crystal_size_mid     0.640
_exptl_crystal_size_min     0.580
_exptl_crystal_size_rad     ?
_exptl_crystal_density_diffrn     1.228
_exptl_crystal_density_meas     ?
_exptl_crystal_density_method     'Not Measured'
_exptl_crystal_F_000     324
loop_
    _exptl_crystal_face_index_h
    _exptl_crystal_face_index_k
    _exptl_crystal_face_index_l
    _exptl_crystal_face_perp_dist
    -1 0 4 0.3530
    1 0 -4 0.2240
    1 -2 -1 0.3030
    -3 5 2 0.3480
    5 6 -1 0.2820
    -2 -8 1 0.3570
    -6 -1 0 0.3720
    -1 6 -1 0.2390
    -6 4 -1 0.3930
    3 -4 1 0.3780
    -1 8 4 0.3060
    2 1 2 0.3730
    -1 -4 -3 0.3260
    -4 0 -3 0.3230
    -3 1 -5 0.3260
    -1 -3 -10 0.2680
    3 0 7 0.4060
    -2 3 -5 0.3160
    -4 3 3 0.4040
    2 -3 5 0.4340
    3 -2 -2 0.3370
    2 1 -7 0.2130
    -1 0 2 0.4030
    4 1 -4 0.3020
    3 4 -6 0.2440
    0 1 -1 0.2400
    0 -1 1 0.4860
    6 1 0 0.3610
    1 6 -1 0.2580
    0 0 1 0.3570
    -2 3 8 0.3480
    -3 -2 7 0.4200
    -5 1 5 0.4190
    -1 -7 3 0.3860
    -5 -4 -2 0.3420
_exptl_absorpt_coefficient_mu     0.204
_exptl_absorpt_correction_type     integration
_exptl_absorpt_process_details     '(X-RED32; Stoe & Cie, 2002)'
_exptl_absorpt_correction_T_min     0.867
_exptl_absorpt_correction_T_max     0.891
_exptl_special_details
;
;
_diffrn_ambient_temperature     296
_diffrn_radiation_type     'Mo K\a'
_diffrn_radiation_wavelength     0.71073
_diffrn_radiation_monochromator     'plane graphite'
_diffrn_measurement_device_type     'Stoe IPDS-2'
_diffrn_measurement_device     '2-circle goniometer'
_diffrn_measurement_method     \w
_diffrn_detector_area_resol_mean     6.67
_diffrn_reflns_number     17959
_diffrn_reflns_av_R_equivalents     0.0336
_diffrn_reflns_av_sigmaI/netI     0.0162
_diffrn_reflns_theta_min     2.87
_diffrn_reflns_theta_max     26.50
_diffrn_reflns_theta_full     26.50
_diffrn_measured_fraction_theta_max     0.974
_diffrn_measured_fraction_theta_full     0.974
_diffrn_reflns_limit_h_min     -9
_diffrn_reflns_limit_h_max     9
_diffrn_reflns_limit_k_min     -13
_diffrn_reflns_limit_k_max     13
_diffrn_reflns_limit_l_min     -13
_diffrn_reflns_limit_l_max     13
_diffrn_reflns_reduction_process
;
;
_diffrn_standards_number     0
_diffrn_standards_interval_count     .
_diffrn_standards_interval_time     .
_diffrn_standards_decay_%     ?
_refine_special_details
;
Refinement on <i>F</i>^2^ for ALL reflections except those flagged by the user
for potential systematic errors. Weighted <i>R</i>-factors <i>wR</i> and all
goodnesses of fit <i>S</i> are based on <i>F</i>^2^, conventional
<i>R</i>-factors <i>R</i> are based on <i>F</i>, with <i>F</i> set to zero for
negative <i>F</i>^2^. The observed criterion of <i>F</i>^2^ > \s(<i>F</i>^2^)
is used only for calculating -<i>R</i>-factor-obs <i>etc</i>. and is not
relevant to the choice of reflections for refinement. <i>R</i>-factors based
on <i>F</i>^2^ are statistically about twice as large as those based on
<i>F</i>, and <i>R</i>-factors based on ALL data will be even larger.
;
_reflns_number_total     3253
_reflns_number_gt     2948
_reflns_threshold_expression     I>2\s(I)
_refine_ls_structure_factor_coef     Fsqd
_refine_ls_matrix_type     full
_refine_ls_R_factor_all     0.0500
_refine_ls_R_factor_gt     0.0457
_refine_ls_wR_factor_gt     0.1234
_refine_ls_wR_factor_ref     0.1266
_refine_ls_goodness_of_fit_ref     1.068
_refine_ls_restrained_S_all     1.068
_refine_ls_number_reflns     3253
_refine_ls_number_parameters     181
_refine_ls_number_restraints     0
_refine_ls_number_constraints     ?
_refine_ls_hydrogen_treatment     constr
_refine_ls_weighting_scheme     'calc'
_refine_ls_weighting_details
           'calc w=1/[\s^2^(Fo^2^)+(0.07P)^2^+0.1465P] where P=(Fo^2^+2Fc^2^)/3'
_atom_sites_solution_hydrogens     'geom'
_atom_sites_solution_primary     'direct'
_atom_sites_solution_secondary     'difmap'
_refine_ls_shift/su_max     0.000
_refine_ls_shift/su_mean     0.000
_refine_diff_density_max     0.715
_refine_diff_density_min     -0.181
_refine_ls_extinction_method     'none'
_refine_ls_abs_structure_details     ?
_refine_ls_abs_structure_Flack     .
loop_
    _atom_type_symbol
    _atom_type_description
    _atom_type_scat_dispersion_real
    _atom_type_scat_dispersion_imag
    _atom_type_scat_source
    S S 0.1246 0.1234 'International Tables Vol C Tables 4.2.6.8 and 6.1.1.4'
    O O 0.0106 0.0060 'International Tables Vol C Tables 4.2.6.8 and 6.1.1.4'
    N N 0.0061 0.0033 'International Tables Vol C Tables 4.2.6.8 and 6.1.1.4'
    H H 0.0000 0.0000 'International Tables Vol C Tables 4.2.6.8 and 6.1.1.4'
    C C 0.0033 0.0016 'International Tables Vol C Tables 4.2.6.8 and 6.1.1.4'
_computing_data_collection     'X-AREA (Stoe & Cie, 2002)'
_computing_cell_refinement     'X-AREA (Stoe & Cie, 2002)'
_computing_data_reduction     'X-RED32 (Stoe & Cie, 2002)'
_computing_structure_solution     'SIR97 (Altomare <i>et al.</i>,  1999)'
_computing_structure_refinement     'SHELXL-97 (Sheldrick, 2008)'
_computing_molecular_graphics     'ORTEP-3 for Windows (Farrugia, 1997)'
_computing_publication_material
                                'WinGX (Farrugia, 1999) and PLATON (Spek, 2003)'
loop_
    _atom_site_type_symbol
    _atom_site_label
    _atom_site_fract_x
    _atom_site_fract_y
    _atom_site_fract_z
    _atom_site_U_iso_or_equiv
    _atom_site_thermal_displace_type
    _atom_site_calc_flag
    _atom_site_refinement_flags
    _atom_site_occupancy
    S S1 0.34108(6) 0.16629(5) 0.79000(5) 0.0644(2) Uani . . 1.000
    O O1 0.4404(2) 0.54993(14) 0.84353(15) 0.0737(5) Uani . . 1.000
    O O2 1.1634(2) 0.77257(19) 0.54682(15) 0.0857(6) Uani . . 1.000
    N N1 0.58740(18) 0.40139(13) 0.80741(13) 0.0476(4) Uani . . 1.000
    N N2 0.88645(18) 0.65537(12) 0.66493(12) 0.0465(4) Uani . . 1.000
    C C1 0.2920(3) 0.3148(2) 0.8397(2) 0.0649(6) Uani . . 1.000
    C C2 0.4460(2) 0.43541(18) 0.83066(16) 0.0545(5) Uani . . 1.000
    C C3 0.5878(2) 0.26243(15) 0.81122(14) 0.0444(4) Uani . . 1.000
    C C4 0.6416(3) 0.20501(17) 0.69912(16) 0.0541(5) Uani . . 1.000
    C C5 0.6455(3) 0.06167(18) 0.70696(18) 0.0623(6) Uani . . 1.000
    C C6 0.7743(3) 0.05266(18) 0.83773(19) 0.0592(6) Uani . . 1.000
    C C7 0.7230(3) 0.11180(19) 0.94940(18) 0.0587(6) Uani . . 1.000
    C C8 0.7174(2) 0.25365(17) 0.94280(15) 0.0522(5) Uani . . 1.000
    C C9 0.7691(4) -0.0928(2) 0.8470(3) 0.0830(8) Uani . . 1.000
    C C10 0.7529(2) 0.50806(16) 0.80326(15) 0.0506(5) Uani . . 1.000
    C C11 0.7251(2) 0.54594(17) 0.66860(16) 0.0530(5) Uani . . 1.000
    C C12 0.8409(3) 0.7076(2) 0.54383(18) 0.0651(6) Uani . . 1.000
    C C13 1.0103(3) 0.8188(2) 0.5390(2) 0.0794(7) Uani . . 1.000
    C C14 1.2124(3) 0.7255(3) 0.6657(2) 0.0766(7) Uani . . 1.000
    C C15 1.0497(2) 0.61291(18) 0.67652(17) 0.0557(5) Uani . . 1.000
    H H1A 0.17090 0.31270 0.78280 0.0780 Uiso calc R 1.000
    H H1B 0.28890 0.31960 0.92890 0.0780 Uiso calc R 1.000
    H H4A 0.76460 0.26320 0.70210 0.0650 Uiso calc R 1.000
    H H4B 0.55170 0.20400 0.61620 0.0650 Uiso calc R 1.000
    H H5A 0.51890 0.00160 0.69320 0.0750 Uiso calc R 1.000
    H H5B 0.68720 0.03110 0.63730 0.0750 Uiso calc R 1.000
    H H6 0.90330 0.10710 0.84630 0.0710 Uiso calc R 1.000
    H H7A 0.60070 0.05350 0.94770 0.0700 Uiso calc R 1.000
    H H7B 0.81400 0.11330 1.03190 0.0700 Uiso calc R 1.000
    H H8A 0.84370 0.31460 0.95710 0.0630 Uiso calc R 1.000
    H H8B 0.67450 0.28300 1.01240 0.0630 Uiso calc R 1.000
    H H9A 0.80140 -0.12910 0.77570 0.1240 Uiso calc R 1.000
    H H9B 0.64500 -0.14730 0.84260 0.1240 Uiso calc R 1.000
    H H9C 0.85780 -0.09330 0.92860 0.1240 Uiso calc R 1.000
    H H10A 0.86080 0.47760 0.82650 0.0610 Uiso calc R 1.000
    H H10B 0.77880 0.58750 0.86740 0.0610 Uiso calc R 1.000
    H H11A 0.70360 0.46730 0.60500 0.0640 Uiso calc R 1.000
    H H11B 0.61440 0.57310 0.64400 0.0640 Uiso calc R 1.000
    H H12A 0.73840 0.74250 0.53870 0.0780 Uiso calc R 1.000
    H H12B 0.80040 0.63490 0.46930 0.0780 Uiso calc R 1.000
    H H13A 0.97770 0.85230 0.45800 0.0950 Uiso calc R 1.000
    H H13B 1.04670 0.89310 0.61120 0.0950 Uiso calc R 1.000
    H H14A 1.25230 0.79980 0.73860 0.0920 Uiso calc R 1.000
    H H14B 1.31720 0.69320 0.67090 0.0920 Uiso calc R 1.000
    H H15A 1.01660 0.53560 0.60800 0.0670 Uiso calc R 1.000
    H H15B 1.08690 0.58510 0.76030 0.0670 Uiso calc R 1.000
loop_
    _atom_site_aniso_label
    _atom_site_aniso_U_11
    _atom_site_aniso_U_22
    _atom_site_aniso_U_33
    _atom_site_aniso_U_12
    _atom_site_aniso_U_13
    _atom_site_aniso_U_23
    S1 0.0449(2) 0.0547(3) 0.0893(4) 0.0085(2) 0.0219(2) 0.0200(2)
    O1 0.0760(9) 0.0646(8) 0.0894(10) 0.0368(7) 0.0264(7) 0.0132(7)
    O2 0.0795(10) 0.1059(12) 0.0718(9) 0.0147(9) 0.0356(7) 0.0365(8)
    N1 0.0443(6) 0.0453(7) 0.0529(7) 0.0129(5) 0.0164(5) 0.0124(5)
    N2 0.0477(7) 0.0418(6) 0.0465(6) 0.0119(5) 0.0119(5) 0.0127(5)
    C1 0.0485(9) 0.0746(12) 0.0754(11) 0.0193(8) 0.0279(8) 0.0109(9)
    C2 0.0518(9) 0.0593(9) 0.0547(9) 0.0230(7) 0.0163(7) 0.0099(7)
    C3 0.0415(7) 0.0446(7) 0.0468(7) 0.0117(6) 0.0157(6) 0.0125(6)
    C4 0.0645(10) 0.0536(9) 0.0460(8) 0.0185(7) 0.0209(7) 0.0120(6)
    C5 0.0723(11) 0.0540(9) 0.0631(10) 0.0207(8) 0.0271(8) 0.0071(8)
    C6 0.0532(9) 0.0524(9) 0.0770(11) 0.0196(7) 0.0253(8) 0.0165(8)
    C7 0.0599(10) 0.0663(10) 0.0602(9) 0.0279(8) 0.0232(8) 0.0271(8)
    C8 0.0536(8) 0.0607(9) 0.0441(8) 0.0218(7) 0.0148(6) 0.0120(6)
    C9 0.0817(14) 0.0599(11) 0.1133(18) 0.0334(10) 0.0288(13) 0.0205(11)
    C10 0.0473(8) 0.0470(8) 0.0501(8) 0.0080(6) 0.0123(6) 0.0111(6)
    C11 0.0459(8) 0.0524(8) 0.0527(8) 0.0094(7) 0.0093(6) 0.0161(7)
    C12 0.0649(10) 0.0618(10) 0.0595(10) 0.0137(8) 0.0098(8) 0.0269(8)
    C13 0.0898(15) 0.0634(11) 0.0663(11) 0.0041(10) 0.0140(10) 0.0316(9)
    C14 0.0559(10) 0.0968(15) 0.0778(13) 0.0158(10) 0.0280(9) 0.0329(11)
    C15 0.0560(9) 0.0602(9) 0.0552(9) 0.0210(7) 0.0214(7) 0.0161(7)
_geom_special_details
;
Bond distances, angles <i>etc</i>. have been calculated using the rounded
fractional coordinates. All su's are estimated from the variances of the
(full) variance-covariance matrix. The cell e.s.d.'s are taken into account in
the estimation of distances, angles and torsion angles
;
loop_
    _geom_bond_atom_site_label_1
    _geom_bond_atom_site_label_2
    _geom_bond_site_symmetry_1
    _geom_bond_site_symmetry_2
    _geom_bond_distance
    _geom_bond_publ_flag
    S1 C1 . . 1.791(2) no
    S1 C3 . . 1.8410(17) no
    O1 C2 . . 1.216(2) no
    O2 C13 . . 1.410(3) no
    O2 C14 . . 1.412(3) no
    N1 C2 . . 1.343(2) no
    N1 C3 . . 1.468(2) no
    N1 C10 . . 1.461(2) no
    N2 C11 . . 1.453(2) no
    N2 C12 . . 1.458(2) no
    N2 C15 . . 1.456(2) no
    C1 C2 . . 1.506(3) no
    C3 C4 . . 1.526(3) no
    C3 C8 . . 1.528(2) no
    C4 C5 . . 1.527(3) no
    C5 C6 . . 1.520(3) no
    C6 C7 . . 1.518(3) no
    C6 C9 . . 1.532(3) no
    C7 C8 . . 1.514(3) no
    C10 C11 . . 1.518(2) no
    C12 C13 . . 1.509(3) no
    C14 C15 . . 1.506(3) no
    C1 H1A . . 0.9700 no
    C1 H1B . . 0.9700 no
    C4 H4A . . 0.9700 no
    C4 H4B . . 0.9700 no
    C5 H5A . . 0.9700 no
    C5 H5B . . 0.9700 no
    C6 H6 . . 0.9800 no
    C7 H7A . . 0.9700 no
    C7 H7B . . 0.9700 no
    C8 H8A . . 0.9700 no
    C8 H8B . . 0.9700 no
    C9 H9A . . 0.9600 no
    C9 H9B . . 0.9600 no
    C9 H9C . . 0.9600 no
    C10 H10A . . 0.9700 no
    C10 H10B . . 0.9700 no
    C11 H11A . . 0.9700 no
    C11 H11B . . 0.9700 no
    C12 H12A . . 0.9700 no
    C12 H12B . . 0.9700 no
    C13 H13A . . 0.9700 no
    C13 H13B . . 0.9700 no
    C14 H14A . . 0.9700 no
    C14 H14B . . 0.9700 no
    C15 H15A . . 0.9700 no
    C15 H15B . . 0.9700 no
loop_
    _geom_contact_atom_site_label_1
    _geom_contact_atom_site_label_2
    _geom_contact_distance
    _geom_contact_site_symmetry_1
    _geom_contact_site_symmetry_2
    _geom_contact_publ_flag
    S1 N1 2.6062(15) . . no
    S1 H5A 2.8300 . . no
    S1 H7A 2.8800 . . no
    S1 H13B 3.1500 . 1_445 no
    S1 H13A 3.0600 . 2_666 no
    O1 C11 3.321(2) . . no
    O1 C14 3.311(3) . 1_455 no
    O1 C15 3.380(2) . 1_455 no
    O1 C1 3.395(3) . 2_667 no
    O1 C2 3.363(2) . 2_667 no
    O2 N2 2.856(2) . . no
    O2 C4 3.419(3) . 2_766 no
    O1 H10B 2.5100 . . no
    O1 H15B 2.8200 . 1_455 no
    O1 H1B 2.6900 . 2_667 no
    O1 H8B 2.7600 . 2_667 no
    O1 H11B 2.8600 . . no
    O1 H14B 2.6500 . 1_455 no
    N1 S1 2.6062(15) . . no
    N2 O2 2.856(2) . . no
    N2 H9A 2.8100 . 1_565 no
    C1 O1 3.395(3) . 2_667 no
    C2 O1 3.363(2) . 2_667 no
    C2 C2 3.565(2) . 2_667 no
    C4 C11 3.514(2) . . no
    C4 O2 3.419(3) . 2_766 no
    C11 O1 3.321(2) . . no
    C11 C4 3.514(2) . . no
    C14 O1 3.311(3) . 1_655 no
    C15 O1 3.380(2) . 1_655 no
    C2 H11B 2.9700 . . no
    C4 H11A 2.9800 . . no
    C4 H10A 2.8600 . . no
    C8 H10A 2.8600 . . no
    C10 H15B 2.7000 . . no
    C10 H8A 2.8600 . . no
    C10 H4A 2.7500 . . no
    C12 H9A 3.0600 . 1_565 no
    C15 H10A 2.7200 . . no
    C15 H13B 3.1000 . . no
    H1B O1 2.6900 . 2_667 no
    H1B H10B 2.5900 . 2_667 no
    H4A C10 2.7500 . . no
    H4A H10A 2.3200 . . no
    H4A H11A 2.5800 . . no
    H5A S1 2.8300 . . no
    H5A H9B 2.5500 . . no
    H5B H9A 2.5400 . . no
    H7A S1 2.8800 . . no
    H7A H9B 2.4700 . . no
    H7A H7A 2.2900 . 2_657 no
    H7B H9C 2.5200 . . no
    H7B H9C 2.5700 . 2_757 no
    H8A C10 2.8600 . . no
    H8A H10A 2.3100 . . no
    H8B O1 2.7600 . 2_667 no
    H9A N2 2.8100 . 1_545 no
    H9A C12 3.0600 . 1_545 no
    H9A H5B 2.5400 . . no
    H9B H5A 2.5500 . . no
    H9B H7A 2.4700 . . no
    H9C H7B 2.5200 . . no
    H9C H7B 2.5700 . 2_757 no
    H9C H9C 2.4900 . 2_757 no
    H10A C4 2.8600 . . no
    H10A C8 2.8600 . . no
    H10A C15 2.7200 . . no
    H10A H4A 2.3200 . . no
    H10A H8A 2.3100 . . no
    H10A H15B 2.1500 . . no
    H10B O1 2.5100 . . no
    H10B H1B 2.5900 . 2_667 no
    H11A C4 2.9800 . . no
    H11A H4A 2.5800 . . no
    H11A H12B 2.4800 . . no
    H11A H15A 2.3400 . . no
    H11B O1 2.8600 . . no
    H11B C2 2.9700 . . no
    H11B H12A 2.3200 . . no
    H12A H11B 2.3200 . . no
    H12B H11A 2.4800 . . no
    H12B H15A 2.4700 . . no
    H13A S1 3.0600 . 2_666 no
    H13B S1 3.1500 . 1_665 no
    H13B C15 3.1000 . . no
    H13B H14A 2.3200 . . no
    H14A H13B 2.3200 . . no
    H14B O1 2.6500 . 1_655 no
    H15A H11A 2.3400 . . no
    H15A H12B 2.4700 . . no
    H15A H15A 2.3100 . 2_766 no
    H15B O1 2.8200 . 1_655 no
    H15B C10 2.7000 . . no
    H15B H10A 2.1500 . . no
loop_
    _geom_angle_atom_site_label_1
    _geom_angle_atom_site_label_2
    _geom_angle_atom_site_label_3
    _geom_angle_site_symmetry_1
    _geom_angle_site_symmetry_2
    _geom_angle_site_symmetry_3
    _geom_angle
    _geom_angle_publ_flag
    C1 S1 C3 . . . 92.98(9) no
    C13 O2 C14 . . . 109.27(17) no
    C2 N1 C3 . . . 118.93(14) no
    C2 N1 C10 . . . 119.11(14) no
    C3 N1 C10 . . . 120.98(14) no
    C11 N2 C12 . . . 110.57(14) no
    C11 N2 C15 . . . 112.08(13) no
    C12 N2 C15 . . . 109.11(15) no
    S1 C1 C2 . . . 107.46(16) no
    O1 C2 N1 . . . 124.77(17) no
    O1 C2 C1 . . . 122.89(18) no
    N1 C2 C1 . . . 112.34(16) no
    S1 C3 N1 . . . 103.37(11) no
    S1 C3 C4 . . . 108.79(12) no
    S1 C3 C8 . . . 110.62(11) no
    N1 C3 C4 . . . 112.65(13) no
    N1 C3 C8 . . . 111.03(12) no
    C4 C3 C8 . . . 110.18(14) no
    C3 C4 C5 . . . 111.69(15) no
    C4 C5 C6 . . . 112.69(15) no
    C5 C6 C7 . . . 110.18(19) no
    C5 C6 C9 . . . 112.17(18) no
    C7 C6 C9 . . . 110.37(18) no
    C6 C7 C8 . . . 113.08(15) no
    C3 C8 C7 . . . 112.40(14) no
    N1 C10 C11 . . . 111.79(13) no
    N2 C11 C10 . . . 112.12(13) no
    N2 C12 C13 . . . 110.35(17) no
    O2 C13 C12 . . . 111.52(18) no
    O2 C14 C15 . . . 111.56(18) no
    N2 C15 C14 . . . 111.32(17) no
    S1 C1 H1A . . . 110.00 no
    S1 C1 H1B . . . 110.00 no
    C2 C1 H1A . . . 110.00 no
    C2 C1 H1B . . . 110.00 no
    H1A C1 H1B . . . 109.00 no
    C3 C4 H4A . . . 109.00 no
    C3 C4 H4B . . . 109.00 no
    C5 C4 H4A . . . 109.00 no
    C5 C4 H4B . . . 109.00 no
    H4A C4 H4B . . . 108.00 no
    C4 C5 H5A . . . 109.00 no
    C4 C5 H5B . . . 109.00 no
    C6 C5 H5A . . . 109.00 no
    C6 C5 H5B . . . 109.00 no
    H5A C5 H5B . . . 108.00 no
    C5 C6 H6 . . . 108.00 no
    C7 C6 H6 . . . 108.00 no
    C9 C6 H6 . . . 108.00 no
    C6 C7 H7A . . . 109.00 no
    C6 C7 H7B . . . 109.00 no
    C8 C7 H7A . . . 109.00 no
    C8 C7 H7B . . . 109.00 no
    H7A C7 H7B . . . 108.00 no
    C3 C8 H8A . . . 109.00 no
    C3 C8 H8B . . . 109.00 no
    C7 C8 H8A . . . 109.00 no
    C7 C8 H8B . . . 109.00 no
    H8A C8 H8B . . . 108.00 no
    C6 C9 H9A . . . 110.00 no
    C6 C9 H9B . . . 109.00 no
    C6 C9 H9C . . . 109.00 no
    H9A C9 H9B . . . 109.00 no
    H9A C9 H9C . . . 109.00 no
    H9B C9 H9C . . . 109.00 no
    N1 C10 H10A . . . 109.00 no
    N1 C10 H10B . . . 109.00 no
    C11 C10 H10A . . . 109.00 no
    C11 C10 H10B . . . 109.00 no
    H10A C10 H10B . . . 108.00 no
    N2 C11 H11A . . . 109.00 no
    N2 C11 H11B . . . 109.00 no
    C10 C11 H11A . . . 109.00 no
    C10 C11 H11B . . . 109.00 no
    H11A C11 H11B . . . 108.00 no
    N2 C12 H12A . . . 110.00 no
    N2 C12 H12B . . . 110.00 no
    C13 C12 H12A . . . 110.00 no
    C13 C12 H12B . . . 110.00 no
    H12A C12 H12B . . . 108.00 no
    O2 C13 H13A . . . 109.00 no
    O2 C13 H13B . . . 109.00 no
    C12 C13 H13A . . . 109.00 no
    C12 C13 H13B . . . 109.00 no
    H13A C13 H13B . . . 108.00 no
    O2 C14 H14A . . . 109.00 no
    O2 C14 H14B . . . 109.00 no
    C15 C14 H14A . . . 109.00 no
    C15 C14 H14B . . . 109.00 no
    H14A C14 H14B . . . 108.00 no
    N2 C15 H15A . . . 109.00 no
    N2 C15 H15B . . . 109.00 no
    C14 C15 H15A . . . 109.00 no
    C14 C15 H15B . . . 109.00 no
    H15A C15 H15B . . . 108.00 no
loop_
    _geom_torsion_atom_site_label_1
    _geom_torsion_atom_site_label_2
    _geom_torsion_atom_site_label_3
    _geom_torsion_atom_site_label_4
    _geom_torsion_site_symmetry_1
    _geom_torsion_site_symmetry_2
    _geom_torsion_site_symmetry_3
    _geom_torsion_site_symmetry_4
    _geom_torsion
    _geom_torsion_publ_flag
    C3 S1 C1 C2 . . . . 17.14(14) no
    C1 S1 C3 C4 . . . . -140.08(12) no
    C1 S1 C3 C8 . . . . 98.77(13) no
    C1 S1 C3 N1 . . . . -20.15(11) no
    C13 O2 C14 C15 . . . . 58.7(2) no
    C14 O2 C13 C12 . . . . -59.8(2) no
    C3 N1 C2 O1 . . . . 172.02(16) no
    C10 N1 C2 O1 . . . . 3.3(2) no
    C10 N1 C3 C8 . . . . 69.70(18) no
    C2 N1 C3 C4 . . . . 137.07(16) no
    C2 N1 C3 S1 . . . . 19.82(16) no
    C10 N1 C3 S1 . . . . -171.66(11) no
    C10 N1 C2 C1 . . . . -176.58(14) no
    C10 N1 C3 C4 . . . . -54.41(19) no
    C2 N1 C3 C8 . . . . -98.82(17) no
    C3 N1 C2 C1 . . . . -7.8(2) no
    C3 N1 C10 C11 . . . . 106.22(16) no
    C2 N1 C10 C11 . . . . -85.28(18) no
    C11 N2 C15 C14 . . . . 177.14(14) no
    C11 N2 C12 C13 . . . . -178.59(16) no
    C15 N2 C11 C10 . . . . 69.65(17) no
    C12 N2 C15 C14 . . . . 54.33(18) no
    C12 N2 C11 C10 . . . . -168.37(15) no
    C15 N2 C12 C13 . . . . -54.9(2) no
    S1 C1 C2 O1 . . . . 171.24(15) no
    S1 C1 C2 N1 . . . . -8.90(19) no
    N1 C3 C8 C7 . . . . -179.28(15) no
    C8 C3 C4 C5 . . . . 54.1(2) no
    S1 C3 C8 C7 . . . . 66.56(17) no
    N1 C3 C4 C5 . . . . 178.67(16) no
    C4 C3 C8 C7 . . . . -53.77(19) no
    S1 C3 C4 C5 . . . . -67.33(18) no
    C3 C4 C5 C6 . . . . -55.4(2) no
    C4 C5 C6 C7 . . . . 53.7(2) no
    C4 C5 C6 C9 . . . . 177.0(2) no
    C5 C6 C7 C8 . . . . -53.1(2) no
    C9 C6 C7 C8 . . . . -177.6(2) no
    C6 C7 C8 C3 . . . . 54.4(2) no
    N1 C10 C11 N2 . . . . 177.91(13) no
    N2 C12 C13 O2 . . . . 59.0(2) no
    O2 C14 C15 N2 . . . . -57.2(2) no
loop_
    _geom_hbond_atom_site_label_D
    _geom_hbond_atom_site_label_H
    _geom_hbond_atom_site_label_A
    _geom_hbond_site_symmetry_A
    _geom_hbond_distance_DH
    _geom_hbond_distance_HA
    _geom_hbond_distance_DA
    _geom_hbond_angle_DHA
    _geom_hbond_publ_flag
    C5 H5A S1 . 0.97 2.83 3.217(2) 105 yes
    C14 H14B O1 1_655 0.97 2.65 3.311(3) 126 yes
