# Supplementary material for: 8-Methyl-4-morpholinoethyl-1-thia-4-aza­spiro­[4.5]decan-3-one
Source: Acta Crystallogr Sect E Struct Rep Online. 2008 Jul 23;64(Pt 8):o1572–3. doi: 10.1107/S1600536808022459 (PMC2962192; doi:10.1107/S1600536808022459)
Supplement: Supplementary file 2 [file e-64-o1572-Isup2.hkl]

#
# h,k,l, Fc-squared, Fo-squared, sigma(Fo-squared) and status flag
#
data_I
_shelx_title ' MS-1'
_shelx_refln_list_code          4
_shelx_F_calc_maximum       86.03
_exptl_crystal_F_000       324.00
_reflns_d_resolution_high  0.7965
 
loop_
 _symmetry_equiv_pos_as_xyz
 'x, y, z'
 '-x, -y, -z'
 
_cell_length_a     7.8629
_cell_length_b    10.5239
_cell_length_c    10.8252
_cell_angle_alpha  94.974
_cell_angle_beta  106.378
_cell_angle_gamma 107.169
 
_shelx_F_squared_multiplier     1.000
 
loop_
 _refln_index_h
 _refln_index_k
 _refln_index_l
 _refln_F_squared_calc
 _refln_F_squared_meas
 _refln_F_squared_sigma
 _refln_observed_status
   1   0   0      810.58      815.44      8.89 o
   2   0   0     2689.13     2678.25     41.44 o
   3   0   0      309.80      293.08      3.86 o
   5   0   0        7.19       10.12      0.39 o
   6   0   0        0.21        0.77      0.27 o
   7   0   0        2.11        2.80      0.31 o
   8   0   0        0.33       -0.02      0.26 o
  -9   1   0       15.84       17.22      0.64 o
  -8   1   0       15.36       15.16      0.50 o
  -7   1   0       29.35       29.47      0.36 o
  -6   1   0       45.58       44.51      0.82 o
  -5   1   0      150.83      163.46      1.75 o
  -4   1   0      121.36      125.73      2.55 o
  -3   1   0      127.92      144.64      2.16 o
  -2   1   0      460.37      404.56      4.14 o
   1   1   0      326.71      254.75      4.76 o
   2   1   0      569.70      607.44     12.89 o
   3   1   0      431.05      468.63      8.17 o
   4   1   0      315.34      274.59      5.08 o
   5   1   0      150.72      144.85      3.22 o
   6   1   0      206.75      197.58      2.60 o
   7   1   0      107.69      113.62      1.47 o
   8   1   0       34.07       37.64      0.88 o
  -9   2   0        0.01        0.09      0.31 o
  -8   2   0        4.74        5.86      0.29 o
  -7   2   0       22.89       21.74      0.40 o
  -6   2   0        6.60        9.71      0.33 o
  -5   2   0        1.54        0.80      0.28 o
  -4   2   0      311.61      353.84     19.63 o
  -3   2   0       72.78       84.45      1.64 o
  -1   2   0     1076.62     1243.14     25.55 o
   0   2   0      751.65      837.81     11.39 o
   1   2   0       37.37       32.63      0.47 o
   2   2   0     1084.22     1190.95     22.62 o
   3   2   0      279.82      305.13      4.99 o
   4   2   0      124.38      143.18      2.42 o
   5   2   0       14.30       12.66      0.30 o
   6   2   0      250.02      262.19      2.05 o
   7   2   0       10.10        8.55      0.35 o
   8   2   0       13.23       12.19      0.36 o
  -9   3   0        7.57        8.36      0.56 o
  -8   3   0        1.46        1.54      0.31 o
  -7   3   0        5.33        7.84      0.32 o
  -6   3   0       77.18       70.30      1.30 o
  -5   3   0        5.73        7.52      0.27 o
  -4   3   0       75.15       93.18      1.83 o
  -3   3   0     1667.31     1840.03     16.82 o
  -2   3   0       65.95       71.46      0.62 o
  -1   3   0     1286.86     1339.46      6.32 o
   0   3   0      695.48      615.79      8.10 o
   3   3   0       93.90      114.72      1.64 o
   4   3   0        6.29        9.00      1.34 o
   5   3   0        0.02        0.81      0.29 o
   6   3   0       19.29       18.06      0.58 o
   7   3   0       13.74       15.22      0.49 o
  -9   4   0       11.73       10.18      0.33 o
  -8   4   0       42.96       40.16      0.88 o
  -7   4   0        2.13        1.90      0.29 o
  -6   4   0       56.64       55.30      1.35 o
  -5   4   0       86.12       69.63      0.99 o
  -4   4   0       11.46       11.50      0.34 o
  -1   4   0      284.69      301.02      2.69 o
   0   4   0        4.58        6.99      1.84 o
   1   4   0        2.32        0.63      0.27 o
   2   4   0      815.62      864.77     16.20 o
   3   4   0      327.74      305.69      4.46 o
   4   4   0      149.52      152.25      3.02 o
   5   4   0        0.24        0.48      0.29 o
   6   4   0        0.01        0.31      0.26 o
   7   4   0       12.75       11.63      0.51 o
  -9   5   0        4.05        3.78      0.30 o
  -8   5   0        6.33        5.04      0.31 o
  -7   5   0       22.21       24.72      0.37 o
  -6   5   0       14.67       13.41      0.34 o
  -5   5   0      240.14      277.04      2.16 o
  -4   5   0      192.37      170.39      1.77 o
  -3   5   0        2.96        3.24      0.30 o
  -2   5   0     1916.22     2067.04     20.68 o
  -1   5   0     1817.66     2091.40     33.84 o
   0   5   0        0.26        2.30      0.77 o
   1   5   0      439.71      419.67      5.38 o
   2   5   0       42.25       50.16      0.79 o
   3   5   0      192.67      206.00      2.74 o
   4   5   0       23.66       25.89      0.45 o
   5   5   0       28.12       32.03      0.72 o
   6   5   0       24.49       28.82      0.37 o
   7   5   0        0.79        1.65      0.36 o
  -9   6   0        2.22        2.70      0.33 o
  -8   6   0        3.60        5.12      0.33 o
  -7   6   0       38.20       33.47      0.86 o
  -6   6   0       49.58       54.00      0.79 o
  -5   6   0       68.92       66.71      0.82 o
  -4   6   0       95.24      102.54      0.97 o
  -3   6   0      247.48      220.82      4.45 o
  -1   6   0       51.18       40.73      0.46 o
   0   6   0        9.63       10.03      0.35 o
   1   6   0      288.75      306.19      2.90 o
   2   6   0       13.56       14.19      0.46 o
   3   6   0       65.90       53.81      0.80 o
   4   6   0        6.80        8.84      0.46 o
   5   6   0       24.92       21.79      0.35 o
   6   6   0       40.12       37.60      0.97 o
  -9   7   0        1.14        0.85      0.34 o
  -8   7   0        0.72        1.01      0.35 o
  -7   7   0       24.01       23.91      0.56 o
  -6   7   0        6.51        7.78      0.33 o
  -5   7   0        3.63        5.97      0.36 o
  -4   7   0      118.49      117.24      1.48 o
  -3   7   0       12.73       11.89      0.54 o
  -2   7   0        7.57        6.79      0.46 o
  -1   7   0       46.96       53.63      0.60 o
   0   7   0       11.10        7.93      0.30 o
   1   7   0      560.91      580.80      6.40 o
   2   7   0       82.14       85.46      0.98 o
   3   7   0        0.08        0.41      0.26 o
   4   7   0       32.21       29.64      0.58 o
   5   7   0        2.44        2.42      0.30 o
  -9   8   0        3.00        3.95      0.39 o
  -8   8   0        2.20        3.14      0.35 o
  -7   8   0       70.47       67.14      0.59 o
  -6   8   0       34.90       32.68      0.42 o
  -5   8   0      114.13      112.65      1.06 o
  -4   8   0       62.79       63.24      0.55 o
  -3   8   0        4.29        3.98      0.36 o
  -2   8   0       71.67       71.12      0.64 o
  -1   8   0       44.44       40.02      0.93 o
   0   8   0       66.48       64.72      0.94 o
   1   8   0       14.35       16.29      0.51 o
   2   8   0       26.10       27.73      0.39 o
   3   8   0       14.57       13.73      0.32 o
   4   8   0        1.44        1.34      0.31 o
   5   8   0       32.91       32.43      0.72 o
  -8   9   0        2.48        2.59      0.37 o
  -7   9   0       23.49       24.21      0.42 o
  -6   9   0        3.79        3.71      0.36 o
  -5   9   0       69.68       66.48      0.71 o
  -4   9   0       39.97       36.81      0.48 o
  -3   9   0       34.64       42.33      0.61 o
  -2   9   0        6.48        6.88      0.41 o
  -1   9   0        0.18        1.01      0.32 o
   0   9   0       47.56       42.81      0.74 o
   1   9   0        8.05        8.79      0.30 o
   2   9   0        4.19        3.81      0.30 o
   3   9   0       38.74       40.33      0.58 o
   4   9   0        0.18        0.35      0.30 o
  -8  10   0        5.18        6.66      0.43 o
  -7  10   0        1.41        1.43      0.40 o
  -6  10   0        0.80        1.21      0.59 o
  -5  10   0       44.76       45.43      0.97 o
  -4  10   0        0.07        0.46      0.39 o
  -3  10   0        6.65        5.25      0.38 o
  -2  10   0        3.63        6.02      0.40 o
  -1  10   0        0.02        0.50      0.33 o
   0  10   0       10.16       11.25      0.34 o
   1  10   0       24.68       25.36      0.42 o
   2  10   0        1.64        2.72      0.31 o
   3  10   0        5.78        6.56      0.33 o
  -7  11   0        0.46        0.81      0.47 o
  -6  11   0        0.15        0.44      0.42 o
  -5  11   0        2.38        2.56      0.43 o
  -4  11   0       13.07       11.86      0.51 o
  -3  11   0        7.52        7.54      0.42 o
  -2  11   0       10.10        8.10      0.45 o
  -1  11   0       10.63        9.13      0.44 o
   0  11   0        8.30        8.00      0.35 o
   1  11   0        2.19        1.93      0.36 o
   2  11   0        1.24        1.10      0.37 o
  -6  12   0        2.59        3.44      0.46 o
  -5  12   0        1.13        1.46      0.45 o
  -4  12   0        4.94        5.39      0.45 o
  -3  12   0       18.54       17.41      0.49 o
  -2  12   0        0.00        0.29      0.42 o
  -1  12   0        0.15        0.48      0.36 o
   0  12   0        6.82        7.81      0.37 o
  -4  13   0        1.45        1.08      0.46 o
  -3  13   0        0.03        0.14      0.40 o
  -2  13   0        1.95        2.12      0.46 o
   2 -13   1        0.35        0.45      0.46 o
   3 -13   1        0.78        0.96      0.41 o
   4 -13   1        1.72        1.86      0.47 o
  -1 -12   1        2.18        2.88      0.36 o
   0 -12   1       13.54       13.63      0.37 o
   1 -12   1        0.00       -0.09      0.43 o
   2 -12   1       37.17       36.82      1.08 o
   3 -12   1        0.22        0.35      0.43 o
   4 -12   1        0.61        1.11      0.43 o
   5 -12   1       15.21       17.03      0.51 o
   6 -12   1        6.63        5.90      0.48 o
  -2 -11   1        0.01        0.26      0.32 o
  -1 -11   1       22.62       21.64      0.72 o
   0 -11   1       12.84       13.78      0.33 o
   1 -11   1        4.96        4.85      0.37 o
   2 -11   1        9.92       13.45      0.48 o
   3 -11   1       23.65       25.65      0.72 o
   4 -11   1        2.18        2.27      0.39 o
   5 -11   1        3.60        2.85      0.43 o
   6 -11   1       10.11       10.59      0.54 o
   7 -11   1        3.46        3.81      0.47 o
  -3 -10   1        7.72        8.72      0.31 o
  -2 -10   1       34.99       33.06      1.15 o
  -1 -10   1        0.02        0.61      0.26 o
   0 -10   1        0.92        1.07      0.29 o
   1 -10   1       18.08       14.35      0.39 o
   2 -10   1       11.12        7.60      0.42 o
   3 -10   1        6.16        6.63      0.44 o
   4 -10   1       19.61       16.35      0.49 o
   5 -10   1        3.50        3.65      0.42 o
   6 -10   1        0.02        0.40      0.38 o
   7 -10   1        7.99        8.00      0.41 o
   8 -10   1       14.43       12.29      0.43 o
  -4  -9   1       57.24       60.26      1.11 o
  -3  -9   1        0.10        0.22      0.27 o
  -2  -9   1        0.01        0.57      0.32 o
  -1  -9   1       25.18       23.20      0.40 o
   0  -9   1       12.29       14.71      0.36 o
   1  -9   1       50.01       44.30      0.47 o
   2  -9   1       18.51       19.69      0.79 o
   3  -9   1       11.68        9.01      0.35 o
   4  -9   1      134.76      134.44      1.68 o
   5  -9   1        9.48        9.84      0.44 o
   6  -9   1        0.59        1.46      0.36 o
   7  -9   1        1.08        1.43      0.35 o
   8  -9   1        0.80        1.69      0.37 o
  -5  -8   1        1.03        1.44      0.34 o
  -4  -8   1        0.99        1.19      0.29 o
  -3  -8   1        0.03        0.41      0.33 o
  -2  -8   1        5.08        5.83      0.30 o
  -1  -8   1      130.48      139.28      2.18 o
   0  -8   1      169.89      162.68      2.15 o
   1  -8   1       13.90       11.42      0.35 o
   2  -8   1       42.48       36.17      0.64 o
   3  -8   1        0.74        1.73      0.37 o
   4  -8   1      144.51      142.37      1.80 o
   5  -8   1       10.57        8.75      0.37 o
   6  -8   1       24.02       25.07      0.40 o
   7  -8   1        1.54        2.30      0.34 o
   8  -8   1        0.07        0.09      0.36 o
  -6  -7   1       23.82       24.25      0.52 o
  -5  -7   1        7.30        5.45      0.26 o
  -4  -7   1       29.42       26.62      0.34 o
  -3  -7   1       13.37       12.46      0.35 o
  -2  -7   1      423.21      406.52      4.42 o
  -1  -7   1      354.40      342.22      2.53 o
   0  -7   1        0.01        0.43      0.29 o
   1  -7   1      132.25      108.86      1.59 o
   2  -7   1        9.51        6.77      0.32 o
   3  -7   1       64.37       60.05      0.66 o
   4  -7   1       27.86       27.60      0.44 o
   5  -7   1        3.74        2.85      0.33 o
   6  -7   1      103.75       98.87      1.56 o
   7  -7   1      103.02       98.07      1.36 o
   8  -7   1       16.42       16.54      0.50 o
   9  -7   1        0.07        0.50      0.34 o
  -6  -6   1        1.74        1.14      0.29 o
  -5  -6   1       13.94       17.58      0.44 o
  -4  -6   1       65.87       58.07      1.06 o
  -3  -6   1        4.67        6.14      0.29 o
  -2  -6   1      380.16      356.43      3.60 o
  -1  -6   1      118.75      116.75      2.28 o
   0  -6   1      322.79      346.97      3.63 o
   1  -6   1     1167.00     1279.44     20.12 o
   2  -6   1      378.15      381.35      3.64 o
   3  -6   1        0.91        1.13      0.27 o
   4  -6   1        4.49        3.95      0.33 o
   5  -6   1      220.89      223.69      2.53 o
   6  -6   1       55.73       56.98      0.48 o
   7  -6   1        3.17        2.07      0.27 o
   8  -6   1        0.15        0.39      0.31 o
   9  -6   1        1.45        1.31      0.37 o
  -7  -5   1        9.69        9.59      0.42 o
  -6  -5   1       26.46       24.91      0.33 o
  -5  -5   1        0.29        0.15      0.26 o
  -4  -5   1       26.04       26.13      0.52 o
  -3  -5   1       23.13       20.48      0.58 o
  -2  -5   1      383.84      375.22      6.14 o
  -1  -5   1      311.24      284.71     10.42 o
   0  -5   1       69.21       85.24      0.99 o
   1  -5   1       45.05       51.75      0.54 o
   2  -5   1      276.73      285.81      2.10 o
   3  -5   1        2.47        1.63      0.29 o
   4  -5   1       14.56       12.38      0.33 o
   5  -5   1       12.17        9.55      0.29 o
   6  -5   1       88.77       82.10      1.40 o
   7  -5   1        4.48        4.57      0.31 o
   8  -5   1       26.27       25.86      0.70 o
   9  -5   1       18.07       15.96      0.87 o
  -7  -4   1        0.53        1.39      0.29 o
  -6  -4   1       27.29       29.78      0.96 o
  -5  -4   1       40.83       39.75      0.70 o
  -4  -4   1        5.30        5.64      0.27 o
  -3  -4   1       98.74       99.31      1.55 o
  -1  -4   1      151.50      158.84      3.31 o
   1  -4   1      623.06      676.92      5.87 o
   2  -4   1      376.61      422.92      3.21 o
   3  -4   1       65.79       85.98      1.79 o
   4  -4   1      614.83      566.58     15.00 o
   5  -4   1       19.13       15.86      0.31 o
   6  -4   1        0.11        0.71      0.46 o
   7  -4   1       64.78       60.06      1.58 o
   8  -4   1        1.59        2.21      0.28 o
   9  -4   1        1.26        1.53      0.31 o
  -8  -3   1       17.51       16.07      0.37 o
  -7  -3   1       30.10       30.31      0.61 o
  -6  -3   1        1.13        1.37      0.28 o
  -5  -3   1      160.33      137.35      3.88 o
  -4  -3   1       24.67       24.47      0.35 o
  -3  -3   1      724.73      787.97     10.29 o
  -1  -3   1      588.98      556.49     12.83 o
   1  -3   1       19.50       13.98      0.45 o
   2  -3   1      398.02      437.27      3.80 o
   3  -3   1       57.50       64.12      0.79 o
   4  -3   1      278.55      269.96      3.55 o
   5  -3   1      110.60       99.94      2.18 o
   6  -3   1        6.62        7.60      0.29 o
   7  -3   1        0.29        0.41      0.29 o
   8  -3   1       34.07       32.19      1.17 o
   9  -3   1        9.38        8.16      0.33 o
  -8  -2   1        5.21        6.86      0.30 o
  -7  -2   1       42.37       46.48      1.37 o
  -6  -2   1        9.79       10.63      0.28 o
  -5  -2   1      306.27      306.44      2.89 o
  -4  -2   1      405.87      385.27      3.97 o
  -3  -2   1     5341.63     5342.98     55.10 o
  -2  -2   1      107.09      137.16      2.12 o
  -1  -2   1     1485.03     1634.63     22.32 o
   0  -2   1      116.40      100.95      1.51 o
   1  -2   1      236.85      255.30      2.98 o
   3  -2   1        0.05        0.50      0.25 o
   4  -2   1       32.39       32.20      1.05 o
   5  -2   1      147.55      150.64      3.01 o
   6  -2   1       92.99       84.42      3.21 o
   7  -2   1       37.32       38.42      0.81 o
   8  -2   1        0.47        0.98      0.34 o
   9  -2   1        3.79        3.56      0.32 o
  -8  -1   1       17.47       16.82      0.51 o
  -7  -1   1        1.57        2.00      0.30 o
  -6  -1   1       70.18       75.13      1.22 o
  -5  -1   1       88.64       84.28      1.07 o
  -3  -1   1      563.42      523.62      6.36 o
  -2  -1   1      268.00      253.63      2.82 o
  -1  -1   1     5539.26     5276.24     34.82 o
   1  -1   1     4846.88     4708.26     75.52 o
   2  -1   1      196.98      187.38      2.60 o
   3  -1   1     1126.65     1107.62     15.52 o
   4  -1   1      481.35      480.60     15.94 o
   5  -1   1      180.02      204.88      3.40 o
   6  -1   1        0.49        1.10      0.27 o
   7  -1   1        0.06        0.94      0.28 o
   8  -1   1        0.00        0.13      0.30 o
  -9   0   1        0.02        0.45      0.34 o
  -8   0   1       16.80       17.85      0.77 o
  -7   0   1      152.77      162.41      2.83 o
  -6   0   1       64.69       57.72      0.67 o
  -4   0   1        4.65        4.01      0.33 o
  -3   0   1        1.76        2.39      0.31 o
  -1   0   1      638.80      738.94      8.56 o
   1   0   1     6432.19     5983.22    188.80 o
   2   0   1      393.95      393.54      6.69 o
   3   0   1      289.83      267.58      4.44 o
   4   0   1      236.18      211.12      3.13 o
   5   0   1       91.88       93.48      1.66 o
   6   0   1       28.40       29.67      0.58 o
   7   0   1      157.06      157.03      4.07 o
   8   0   1       30.16       28.71      1.06 o
  -9   1   1        2.30        2.46      0.29 o
  -8   1   1       15.10       13.38      0.53 o
  -7   1   1       14.41       14.19      0.50 o
  -6   1   1      154.90      151.54      3.21 o
  -4   1   1      373.93      422.91      5.20 o
  -3   1   1     1783.76     1853.85     25.00 o
  -2   1   1     1056.75     1018.24     16.92 o
  -1   1   1     1659.50     1610.80      3.61 o
   0   1   1     1321.23     1437.02      7.70 o
   1   1   1     1250.73     1349.28     25.16 o
   2   1   1      691.43      770.99     14.44 o
   3   1   1      506.98      495.57     10.77 o
   4   1   1       11.92       12.06      0.31 o
   5   1   1       44.95       38.57      0.63 o
   6   1   1        1.13        1.77      0.26 o
   7   1   1       55.02       58.17      0.91 o
   8   1   1        4.42        5.41      0.30 o
  -9   2   1       43.08       43.82      0.58 o
  -8   2   1        8.17        8.34      0.35 o
  -7   2   1       79.50       73.26      1.99 o
  -6   2   1      217.75      190.99      3.72 o
  -5   2   1      103.38      121.62      2.22 o
  -4   2   1       81.46       70.35      0.88 o
  -3   2   1      754.06      690.93      5.65 o
  -2   2   1        0.49        1.28      0.41 o
  -1   2   1     4976.96     4610.39     34.27 o
   0   2   1     4410.24     4025.71     51.72 o
   1   2   1      619.99      639.54     11.67 o
   2   2   1       18.26       16.07      0.39 o
   3   2   1      105.07      115.06      2.18 o
   4   2   1      182.20      160.28      3.78 o
   5   2   1       57.67       58.94      1.66 o
   6   2   1       12.85       11.56      0.28 o
   7   2   1       34.39       36.13      0.70 o
   8   2   1       13.48       12.21      0.32 o
  -9   3   1        2.36        2.96      0.31 o
  -8   3   1       38.82       37.07      0.90 o
  -7   3   1       22.21       20.21      0.50 o
  -6   3   1       15.97       16.39      0.61 o
  -4   3   1       53.99       51.66      0.51 o
  -3   3   1      665.48      595.94      7.46 o
   0   3   1      180.95      170.75      1.34 o
   2   3   1      169.04      169.24      3.43 o
   3   3   1      238.87      258.71      6.43 o
   4   3   1        3.00        2.07      0.31 o
   5   3   1      192.74      177.95      2.57 o
   6   3   1        0.51        1.12      0.27 o
   7   3   1        7.62        7.74      0.38 o
  -9   4   1       13.43       12.55      0.53 o
  -8   4   1        0.75        1.14      0.30 o
  -7   4   1       48.95       50.80      0.86 o
  -6   4   1       85.42       82.27      1.02 o
  -5   4   1       11.04        8.66      0.37 o
  -4   4   1     1026.23      969.52     11.91 o
  -3   4   1       17.07       21.39      0.40 o
  -2   4   1      196.30      187.02      2.37 o
  -1   4   1       55.14       66.59      0.69 o
   0   4   1      145.29      136.08      0.90 o
   1   4   1       34.53       31.05      0.58 o
   2   4   1      462.40      393.69      7.83 o
   3   4   1       13.82       17.60      0.28 o
   4   4   1       17.04       21.06      0.29 o
   5   4   1        9.68       10.29      0.39 o
   6   4   1       48.47       47.61      1.66 o
   7   4   1        8.45        9.65      0.52 o
  -9   5   1        2.44        2.72      0.33 o
  -8   5   1        3.85        4.27      0.29 o
  -7   5   1        1.58        1.58      0.31 o
  -6   5   1       33.07       33.66      0.55 o
  -5   5   1        1.18        2.29      0.33 o
  -4   5   1      362.85      371.86      1.81 o
  -2   5   1      490.40      514.79      5.14 o
   0   5   1      222.56      214.65      0.97 o
   1   5   1      211.98      201.48      3.69 o
   2   5   1       23.05       27.60      0.53 o
   3   5   1      161.69      143.88      2.56 o
   4   5   1        1.27        1.79      0.26 o
   5   5   1       15.04       12.62      0.32 o
   6   5   1        7.65        7.64      0.30 o
  -9   6   1        8.56        6.63      0.29 o
  -8   6   1       22.35       23.39      0.39 o
  -7   6   1       34.48       35.38      0.85 o
  -6   6   1        6.73        6.58      0.32 o
  -5   6   1      146.34      158.17      0.88 o
  -4   6   1      106.25      101.22      1.29 o
  -3   6   1       50.31       40.00      0.52 o
  -2   6   1      129.83      115.20      1.53 o
  -1   6   1      307.47      323.07      2.22 o
   1   6   1        1.55        1.51      0.27 o
   2   6   1      577.68      554.00     11.73 o
   3   6   1        0.48        1.14      0.26 o
   4   6   1        5.58        5.25      0.27 o
   5   6   1        6.04        5.89      0.34 o
   6   6   1       11.03       10.85      0.37 o
  -9   7   1        0.01        0.41      0.33 o
  -8   7   1       42.54       39.33      0.73 o
  -7   7   1       71.43       66.76      1.43 o
  -6   7   1       42.48       43.86      0.59 o
  -5   7   1        8.91       10.45      0.35 o
  -4   7   1        0.41        0.88      0.34 o
  -3   7   1       49.82       54.82      0.91 o
  -2   7   1       57.09       58.76      6.46 o
  -1   7   1      146.86      120.51      1.29 o
   0   7   1       88.26       84.06      1.07 o
   1   7   1       37.61       33.81      0.39 o
   2   7   1        0.01        0.44      0.35 o
   3   7   1       49.85       49.87      1.16 o
   4   7   1       16.49       16.52      0.32 o
   5   7   1        8.54        7.40      0.32 o
  -9   8   1        0.01        0.42      0.37 o
  -8   8   1        3.06        3.89      0.33 o
  -7   8   1       14.36       14.98      0.38 o
  -6   8   1       96.24       95.62      0.84 o
  -5   8   1        8.33        8.48      0.40 o
  -4   8   1        1.17        1.18      0.39 o
  -3   8   1       97.79      100.19      0.78 o
  -2   8   1      190.31      188.42      1.75 o
  -1   8   1        2.86        4.73      0.34 o
   0   8   1      219.58      202.25      1.88 o
   1   8   1       46.11       44.90      0.65 o
   2   8   1        2.37        3.77      0.29 o
   3   8   1        7.67        7.18      0.28 o
   4   8   1        9.98       10.38      0.34 o
  -8   9   1       14.40       14.46      0.43 o
  -7   9   1       11.70       13.58      0.42 o
  -6   9   1       10.70       10.85      0.38 o
  -5   9   1       60.96       59.47      1.32 o
  -4   9   1      209.78      197.46      4.16 o
  -3   9   1        5.38        6.50      0.40 o
  -2   9   1       23.90       22.63      0.46 o
  -1   9   1        3.71        4.23      0.31 o
   0   9   1       14.72       14.63      0.34 o
   1   9   1        4.28        4.87      0.29 o
   2   9   1        0.72        1.16      0.30 o
   3   9   1        1.22        1.28      0.33 o
   4   9   1        4.57        5.25      0.33 o
  -8  10   1        0.03        0.41      0.35 o
  -7  10   1       12.02       10.58      0.50 o
  -6  10   1       24.49       25.44      0.60 o
  -5  10   1        0.98        1.32      0.42 o
  -4  10   1        0.57        0.54      0.40 o
  -3  10   1        1.50        2.60      0.33 o
  -2  10   1       36.23       30.50      0.49 o
  -1  10   1       19.15       18.22      0.46 o
   0  10   1        8.30        7.46      0.33 o
   1  10   1        4.67        4.03      0.33 o
   2  10   1        6.55        5.98      0.30 o
   3  10   1        7.57        6.06      0.33 o
  -7  11   1        0.00        0.62      0.50 o
  -6  11   1        6.09        6.51      0.45 o
  -5  11   1        0.84        1.18      0.42 o
  -4  11   1        0.28        0.45      0.37 o
  -3  11   1       27.00       26.90      0.78 o
  -2  11   1       29.34       27.33      0.84 o
  -1  11   1        1.03        1.05      0.55 o
   0  11   1       17.58       17.64      0.38 o
   1  11   1        3.62        3.45      0.35 o
  -6  12   1        0.66        1.07      0.47 o
  -5  12   1       14.62       13.57      0.45 o
  -4  12   1       14.00       14.66      0.49 o
  -3  12   1        4.67        4.59      0.37 o
  -2  12   1        5.71        6.53      0.44 o
  -1  12   1        8.29        9.06      0.42 o
   0  12   1        0.08        0.11      0.34 o
  -4  13   1       13.55       13.49      0.43 o
  -3  13   1        0.56        0.71      0.45 o
   2 -13   2        4.25        4.18      0.49 o
   3 -13   2       27.45       28.14      0.69 o
   4 -13   2        0.12        0.29      0.50 o
  -1 -12   2        5.11        5.66      0.36 o
   0 -12   2       12.39       11.80      0.39 o
   1 -12   2        0.26        0.55      0.45 o
   2 -12   2        5.46        7.30      0.42 o
   3 -12   2        0.68        1.41      0.46 o
   4 -12   2       19.00       18.25      0.78 o
   5 -12   2        1.66        1.74      0.46 o
   6 -12   2        0.01        0.43      0.50 o
  -2 -11   2        2.12        1.92      0.31 o
  -1 -11   2       21.42       20.10      0.47 o
   0 -11   2        7.34        9.07      0.36 o
   1 -11   2       25.87       23.86      0.43 o
   2 -11   2       12.39       11.90      0.40 o
   3 -11   2       21.86       21.98      0.45 o
   4 -11   2        1.06        1.38      0.39 o
   5 -11   2        4.80        6.00      0.43 o
   6 -11   2        3.07        2.74      0.55 o
   7 -11   2        2.42        3.65      0.43 o
  -3 -10   2       21.10       22.71      0.51 o
  -2 -10   2        5.14        6.31      0.37 o
  -1 -10   2        2.07        2.11      0.33 o
   0 -10   2       26.11       27.26      0.47 o
   1 -10   2       10.61       10.32      0.38 o
   3 -10   2        1.45        0.82      0.38 o
   4 -10   2        0.01        0.26      0.36 o
   5 -10   2       23.43       24.61      0.46 o
   6 -10   2       37.24       37.08      0.94 o
   7 -10   2        0.10        0.35      0.37 o
  -4  -9   2        1.72        1.62      0.31 o
  -3  -9   2        7.24        6.99      0.31 o
  -2  -9   2       11.86       10.79      0.32 o
  -1  -9   2       19.63       21.77      0.51 o
   0  -9   2       36.08       35.58      0.54 o
   1  -9   2       30.12       27.06      0.62 o
   2  -9   2        1.98        3.31      0.37 o
   3  -9   2      102.00       96.58      1.73 o
   4  -9   2       72.66       68.41      1.08 o
   5  -9   2      130.97      128.86      3.58 o
   6  -9   2        1.17        1.29      0.35 o
   7  -9   2        6.68        8.80      0.38 o
   8  -9   2        0.75        0.89      0.36 o
  -5  -8   2       72.41       72.95      0.92 o
  -4  -8   2       21.58       18.44      0.36 o
  -3  -8   2        7.13        7.00      0.29 o
  -2  -8   2      319.52      314.65      2.46 o
  -1  -8   2       58.89       57.33      1.12 o
   0  -8   2        7.76        7.11      0.32 o
   1  -8   2       78.44       73.71      1.04 o
   2  -8   2      136.09      132.09      1.60 o
   3  -8   2        3.59        5.40      0.34 o
   4  -8   2       79.50       78.11      1.42 o
   5  -8   2       57.23       52.16      1.07 o
   6  -8   2       20.43       20.18      0.43 o
   7  -8   2        7.02        6.73      0.35 o
   8  -8   2        7.16        6.77      0.35 o
  -6  -7   2        4.82        4.75      0.74 o
  -5  -7   2        0.93        1.06      0.30 o
  -4  -7   2       19.03       22.79      0.44 o
  -3  -7   2       18.44       23.31      0.48 o
  -2  -7   2        6.92        7.06      0.28 o
   0  -7   2        5.05        4.66      0.30 o
   1  -7   2        2.12        0.99      0.32 o
   2  -7   2      106.79      106.67      0.66 o
   3  -7   2      192.10      190.38      2.03 o
   4  -7   2       48.12       42.72      0.45 o
   5  -7   2       75.90       85.18      0.90 o
   6  -7   2       66.33       67.41      1.03 o
   7  -7   2        7.85        7.23      0.33 o
   8  -7   2        1.90        1.92      0.31 o
  -6  -6   2       17.54       18.11      0.37 o
  -5  -6   2       22.01       19.08      0.49 o
  -4  -6   2       13.58       10.28      0.28 o
  -3  -6   2        0.41        0.72      0.28 o
  -2  -6   2      276.57      251.19      4.59 o
  -1  -6   2      589.99      600.05     11.39 o
   0  -6   2       49.93       52.23      0.70 o
   1  -6   2      527.49      538.59      9.82 o
   2  -6   2       16.04       14.28      0.36 o
   3  -6   2       36.79       31.09      0.59 o
   4  -6   2      197.34      197.31      1.79 o
   5  -6   2       44.91       40.69      0.72 o
   6  -6   2        3.37        3.94      0.28 o
   7  -6   2        2.60        2.34      0.30 o
   8  -6   2        0.52        0.97      0.29 o
  -7  -5   2        2.22        1.76      0.36 o
  -6  -5   2        7.60       10.09      0.30 o
  -5  -5   2       15.00       18.27      0.47 o
  -4  -5   2        9.64       11.79      0.28 o
  -3  -5   2        0.27        1.37      0.25 o
  -2  -5   2      462.04      433.64      7.51 o
   0  -5   2       31.32       31.37      1.02 o
   1  -5   2      957.81     1103.20      9.64 o
   2  -5   2      184.16      186.06      1.37 o
   3  -5   2        1.29        0.99      0.31 o
   4  -5   2        4.53        3.72      0.29 o
   5  -5   2       99.22       99.18      1.42 o
   6  -5   2       37.00       37.22      0.37 o
   7  -5   2        3.74        3.24      0.32 o
   8  -5   2       27.13       24.25      0.84 o
  -7  -4   2       30.89       32.51      1.09 o
  -6  -4   2       26.68       26.04      0.93 o
  -5  -4   2        1.38        0.91      0.29 o
  -4  -4   2      189.73      195.17      2.96 o
  -3  -4   2      144.12      151.59      2.67 o
  -1  -4   2       60.78       59.21      1.38 o
   1  -4   2      188.37      171.10      1.64 o
   2  -4   2       11.01       12.83      0.36 o
   3  -4   2      137.81      137.30      4.63 o
   4  -4   2       45.84       41.99      0.97 o
   5  -4   2       14.49       11.49      0.40 o
   6  -4   2      129.08      117.62      2.55 o
   7  -4   2        8.09        6.03      0.29 o
   8  -4   2        7.49        7.74      0.33 o
  -8  -3   2        8.25        8.18      0.37 o
  -7  -3   2        6.18        9.47      0.43 o
  -6  -3   2      122.88      124.48      1.24 o
  -4  -3   2       93.15       81.16      1.52 o
  -3  -3   2        1.13        1.59      0.31 o
  -2  -3   2     2459.35     2684.03     54.64 o
   0  -3   2      428.05      422.93      8.07 o
   1  -3   2      674.71      718.26      5.17 o
   2  -3   2       12.84        9.54      0.31 o
   4  -3   2        5.88        5.88      0.28 o
   5  -3   2        2.50        4.58      0.27 o
   6  -3   2       18.21       15.29      0.47 o
   7  -3   2       29.60       29.97      0.52 o
   8  -3   2        4.81        5.40      0.32 o
  -8  -2   2       17.33       17.99      0.48 o
  -7  -2   2        2.14        2.33      0.30 o
  -5  -2   2       98.32       84.74      0.74 o
  -2  -2   2       13.30       11.57      0.30 o
   0  -2   2        0.08        4.69      1.75 o
   1  -2   2      977.72      986.35     16.03 o
   2  -2   2       33.83       37.14      0.59 o
   3  -2   2      126.24      108.76      2.94 o
   4  -2   2      476.86      534.92      8.20 o
   5  -2   2       43.24       47.26      1.19 o
   6  -2   2       70.41       64.62      0.89 o
   7  -2   2       12.71       12.32      0.30 o
   8  -2   2        2.94        3.76      0.31 o
  -9  -1   2        1.71        1.25      0.35 o
  -8  -1   2        0.58        0.87      0.37 o
  -7  -1   2       46.34       49.49      1.49 o
  -6  -1   2      496.27      517.41     11.32 o
  -5  -1   2       12.69       11.91      0.30 o
  -4  -1   2      346.00      377.59      4.22 o
  -3  -1   2      759.00      730.53      6.23 o
  -2  -1   2      914.39     1078.47     17.47 o
  -1  -1   2     1281.71     1292.34     26.31 o
   0  -1   2     2494.81     2849.18     40.41 o
   1  -1   2     1643.10     1835.11     28.70 o
   2  -1   2      361.74      352.39      7.59 o
   4  -1   2       25.18       34.19      2.10 o
   5  -1   2        1.11        1.77      0.25 o
   6  -1   2        5.71        5.27      0.30 o
   7  -1   2        0.98        1.48      0.26 o
   8  -1   2        6.48        6.74      0.41 o
  -9   0   2       39.77       38.26      0.88 o
  -8   0   2       15.00       14.32      0.52 o
  -7   0   2       10.46        9.35      0.33 o
  -6   0   2      186.68      170.30      4.59 o
  -5   0   2      127.60      128.52      1.72 o
  -3   0   2     1877.41     1848.23     17.53 o
  -2   0   2     1420.63     1332.15     10.12 o
  -1   0   2     3533.62     3329.06     13.43 o
   0   0   2     3969.07     4057.09     47.81 o
   1   0   2     1591.11     1764.58     22.97 o
   2   0   2      438.93      451.84      9.53 o
   3   0   2        8.57        5.38      0.79 o
   4   0   2      312.15      318.40      6.57 o
   5   0   2      112.84      115.74      2.13 o
   6   0   2       28.72       26.18      0.70 o
   7   0   2       69.28       70.52      1.03 o
   8   0   2        4.97        5.31      0.43 o
  -9   1   2       17.50       19.09      0.55 o
  -8   1   2        1.56        1.98      0.27 o
  -7   1   2       29.79       31.53      1.03 o
  -6   1   2      161.17      135.77      3.83 o
  -5   1   2      287.82      289.89      4.98 o
  -3   1   2        4.73        4.12      0.32 o
  -2   1   2        6.70        5.02      0.40 o
  -1   1   2      332.66      392.64      5.46 o
   0   1   2     7401.67     7468.51     82.98 o
   1   1   2      165.08      170.32      2.58 o
   2   1   2       54.16       60.86      1.38 o
   3   1   2       54.31       58.60      0.85 o
   4   1   2      430.25      411.11     10.27 o
   5   1   2      145.66      137.02      4.20 o
   6   1   2       22.19       20.63      0.46 o
   7   1   2       89.57       83.02      1.61 o
   8   1   2        9.42        8.94      0.29 o
  -9   2   2       28.06       28.58      0.41 o
  -8   2   2        6.91        6.50      0.32 o
  -7   2   2      201.12      197.89      3.44 o
  -6   2   2       78.27       71.92      2.04 o
  -2   2   2      644.30      788.74      1.83 o
  -1   2   2     1229.38     1217.24      2.20 o
   0   2   2     2334.26     2386.21     23.66 o
   1   2   2        1.90        4.83      1.54 o
   2   2   2      143.21      140.45      3.74 o
   3   2   2      393.33      416.00      6.95 o
   4   2   2       74.48       73.71      0.97 o
   5   2   2        0.30        0.30      0.25 o
   6   2   2       36.50       37.57      0.83 o
   7   2   2        4.02        4.68      0.30 o
  -9   3   2        7.85        5.98      0.30 o
  -8   3   2        4.18        4.37      0.33 o
  -6   3   2      109.87       96.92      2.06 o
  -3   3   2     1264.41     1359.73      9.34 o
  -2   3   2      566.75      688.25      4.98 o
  -1   3   2      340.69      405.48      2.09 o
   0   3   2        5.74        4.07      0.32 o
   1   3   2      262.37      238.70      1.69 o
   2   3   2      115.70      130.42      2.35 o
   3   3   2       16.26       14.49      0.46 o
   4   3   2       25.86       24.92      0.40 o
   5   3   2        4.40        4.58      0.29 o
   6   3   2        1.58        2.27      0.46 o
   7   3   2       25.74       24.78      0.63 o
  -9   4   2        5.09        4.52      0.31 o
  -8   4   2       62.42       58.73      1.16 o
  -7   4   2       19.98       24.99      0.54 o
  -6   4   2       14.36       17.33      0.33 o
  -5   4   2      420.78      406.03      5.91 o
  -2   4   2       16.64       16.39      0.44 o
  -1   4   2      615.19      690.12      3.11 o
   0   4   2      128.11      140.25      1.92 o
   1   4   2      131.19      118.43      1.25 o
   2   4   2        2.32        2.36      0.31 o
   3   4   2        2.25        3.26      0.26 o
   4   4   2       43.79       42.40      0.74 o
   5   4   2       16.16       18.48      0.48 o
   6   4   2        0.16       -0.07      0.28 o
  -9   5   2        9.08        6.89      0.33 o
  -8   5   2        0.43        0.36      0.28 o
  -7   5   2       29.26       28.36      0.60 o
  -6   5   2       21.56       22.07      0.35 o
  -4   5   2      491.59      490.82      3.56 o
  -2   5   2      260.28      259.46      1.88 o
  -1   5   2      250.76      273.79      2.10 o
   0   5   2      143.61      165.56      1.06 o
   1   5   2        4.07        4.76      0.31 o
   2   5   2        0.47        1.42      0.27 o
   3   5   2      250.82      234.83      1.93 o
   4   5   2       46.44       45.67      0.77 o
   5   5   2       58.16       58.32      0.76 o
   6   5   2       24.11       23.42      0.50 o
  -9   6   2        7.84        6.59      0.34 o
  -8   6   2        3.33        3.40      0.34 o
  -7   6   2        0.72        0.50      0.32 o
  -6   6   2       84.82       82.20      0.58 o
  -5   6   2      408.39      438.24      4.03 o
  -4   6   2       36.80       42.56      0.63 o
  -3   6   2      270.96      272.48      2.79 o
  -2   6   2      176.33      163.29      2.19 o
   0   6   2       45.06       38.29      0.39 o
   1   6   2      105.47      103.71      1.33 o
   2   6   2      296.47      295.57      5.28 o
   3   6   2       12.42       12.39      0.47 o
   4   6   2        1.19        1.15      0.25 o
   5   6   2        3.82        3.86      0.29 o
  -9   7   2        0.75        1.37      0.38 o
  -8   7   2       45.16       46.54      0.90 o
  -7   7   2       69.65       62.52      0.67 o
  -6   7   2        6.16        7.45      0.36 o
  -5   7   2       55.89       63.26      0.69 o
  -4   7   2        7.22        3.93      0.36 o
  -3   7   2        5.32        7.36      0.44 o
  -2   7   2       26.31       30.95      0.47 o
  -1   7   2        0.29        1.41      0.31 o
   0   7   2        0.19        0.70      0.31 o
   1   7   2      193.26      189.36      2.30 o
   2   7   2      133.12      129.08      2.42 o
   3   7   2        0.83        1.42      0.33 o
   4   7   2        5.51        6.54      0.32 o
   5   7   2        2.71        2.39      0.32 o
  -9   8   2        0.86        1.03      0.33 o
  -8   8   2       16.08       15.76      0.38 o
  -7   8   2       25.67       28.68      0.44 o
  -6   8   2       10.99       13.95      0.41 o
  -5   8   2      143.68      135.32      1.14 o
  -4   8   2       35.68       35.64      0.48 o
  -3   8   2      107.54      100.99      0.98 o
  -2   8   2       43.20       35.29      0.45 o
  -1   8   2        0.79        0.97      0.31 o
   0   8   2      144.43      129.73      2.88 o
   1   8   2      287.56      288.53      4.11 o
   2   8   2       16.42       15.38      0.41 o
   3   8   2       10.57       11.20      0.37 o
   4   8   2        0.36        0.97      0.35 o
  -8   9   2        0.06        0.32      0.40 o
  -7   9   2        6.50        7.43      0.42 o
  -6   9   2        9.36        9.37      0.42 o
  -5   9   2       27.01       22.94      0.48 o
  -4   9   2        0.10        0.68      0.37 o
  -3   9   2        7.81        9.67      0.43 o
  -2   9   2       42.01       45.24      0.56 o
  -1   9   2       65.82       64.88      0.84 o
   0   9   2       58.44       54.25      1.49 o
   1   9   2        4.87        5.46      0.37 o
   2   9   2        9.47        9.85      0.32 o
   3   9   2       13.12       13.83      0.40 o
  -8  10   2        7.19        5.84      0.42 o
  -7  10   2        4.02        5.31      0.48 o
  -6  10   2        0.21        0.20      0.41 o
  -5  10   2        2.89        3.11      0.41 o
  -4  10   2        2.60        2.86      0.36 o
  -3  10   2        0.17        0.19      0.35 o
  -2  10   2       18.84       19.25      0.45 o
  -1  10   2        9.10        9.14      0.34 o
   0  10   2        1.78        2.30      0.27 o
   1  10   2       11.15       11.25      0.36 o
   2  10   2        3.36        3.49      0.34 o
  -7  11   2        4.06        4.16      0.48 o
  -6  11   2        0.06        0.03      0.39 o
  -5  11   2        4.39        5.32      0.44 o
  -4  11   2       29.83       31.17      0.96 o
  -3  11   2        0.69        1.49      0.41 o
  -2  11   2        0.71        0.74      0.52 o
  -1  11   2        8.45        8.26      0.39 o
   0  11   2        7.61        7.09      0.35 o
   1  11   2        1.33        1.23      0.34 o
  -6  12   2        1.65        1.48      0.44 o
  -5  12   2        0.18       -0.13      0.46 o
  -4  12   2        2.48        2.01      0.38 o
  -3  12   2        2.65        2.62      0.44 o
  -2  12   2        0.11        0.25      0.39 o
  -1  12   2        0.30        0.67      0.41 o
   2 -13   3        3.77        3.62      0.45 o
   3 -13   3       15.08       13.00      0.50 o
  -1 -12   3       14.50       15.40      0.46 o
   0 -12   3       15.90       17.05      0.39 o
   1 -12   3        2.49        2.67      0.39 o
   2 -12   3       32.16       33.37      1.08 o
   3 -12   3        8.57        8.12      0.50 o
   4 -12   3        0.20       -0.15      0.47 o
   5 -12   3        1.14        1.27      0.54 o
  -2 -11   3        0.28        0.69      0.36 o
  -1 -11   3       33.15       35.90      0.55 o
   0 -11   3        4.59        4.38      0.37 o
   1 -11   3        0.88        1.87      0.35 o
   2 -11   3       37.53       35.81      0.83 o
   3 -11   3       11.65       11.91      0.44 o
   4 -11   3        4.10        4.24      0.50 o
   5 -11   3        1.51        2.24      0.45 o
   6 -11   3        5.06        4.98      0.44 o
  -3 -10   3        2.32        2.41      0.31 o
  -2 -10   3       23.19       25.82      0.37 o
  -1 -10   3       42.64       39.68      0.74 o
   0 -10   3       27.42       24.13      0.49 o
   1 -10   3        9.72        9.26      0.34 o
   2 -10   3        4.94        4.60      0.34 o
   3 -10   3        8.71        7.61      0.41 o
   4 -10   3       26.32       26.13      0.53 o
   5 -10   3        1.22        1.17      0.35 o
   6 -10   3        5.19        5.12      0.37 o
   7 -10   3        0.37        0.41      0.35 o
  -4  -9   3       15.18       17.41      0.43 o
  -3  -9   3        0.96        1.94      0.29 o
  -2  -9   3        2.80        2.10      0.25 o
  -1  -9   3       71.22       73.29      1.04 o
   0  -9   3       15.31       13.30      0.32 o
   1  -9   3       43.93       43.99      0.74 o
   2  -9   3       30.52       32.68      0.73 o
   3  -9   3       35.76       38.13      0.69 o
   4  -9   3        8.37        6.82      0.40 o
   5  -9   3       36.77       33.56      0.61 o
   6  -9   3        0.19        0.34      0.31 o
   7  -9   3        2.85        2.56      0.35 o
  -5  -8   3       10.31        8.33      0.36 o
  -4  -8   3       24.25       27.43      0.76 o
  -3  -8   3       28.21       26.83      0.53 o
  -2  -8   3        3.66        3.96      0.31 o
  -1  -8   3        2.00        1.92      0.31 o
   0  -8   3      184.35      189.59      2.21 o
   1  -8   3       49.82       49.06      1.03 o
   2  -8   3        8.44        7.79      0.35 o
   3  -8   3        8.98        8.88      0.38 o
   4  -8   3       29.50       29.83      0.64 o
   5  -8   3        0.13        0.60      0.31 o
   6  -8   3       40.40       37.47      1.06 o
   7  -8   3        3.44        3.62      0.32 o
   8  -8   3        3.95        3.23      0.35 o
  -6  -7   3        8.83       10.05      0.37 o
  -5  -7   3      103.90      103.53      2.29 o
  -4  -7   3       88.96       69.31      1.07 o
  -3  -7   3       75.74       70.86      1.69 o
  -2  -7   3      508.87      470.50      5.98 o
  -1  -7   3      232.03      237.43      2.93 o
   0  -7   3        0.14        1.09      0.27 o
   1  -7   3        4.19        6.00      0.41 o
   2  -7   3        0.19        0.39      0.35 o
   3  -7   3        0.22        0.79      0.34 o
   4  -7   3       73.53       77.15      1.19 o
   5  -7   3      131.38      124.37      1.34 o
   6  -7   3        0.00        0.17      0.29 o
   7  -7   3       20.56       19.97      0.53 o
   8  -7   3        7.07        7.31      0.35 o
  -7  -6   3       26.38       25.25      0.56 o
  -6  -6   3        7.87        7.59      0.35 o
  -5  -6   3       15.89       22.62      0.77 o
  -4  -6   3        6.10        6.98      0.28 o
  -3  -6   3        1.95        4.41      0.27 o
  -2  -6   3       94.49       90.28      1.95 o
   0  -6   3        7.25        8.36      0.36 o
   1  -6   3        0.14        0.79      0.30 o
   2  -6   3      617.28      644.83     15.06 o
   3  -6   3      792.90      791.03      8.85 o
   4  -6   3       64.88       53.58      0.96 o
   5  -6   3      120.33      117.87      2.25 o
   6  -6   3      104.98      110.21      2.30 o
   7  -6   3        0.05        0.21      0.29 o
   8  -6   3        4.04        3.64      0.31 o
  -7  -5   3        0.47        0.93      0.29 o
  -6  -5   3       27.91       25.74      0.58 o
  -4  -5   3       36.90       38.96      0.62 o
  -3  -5   3      125.02      142.43      2.40 o
  -2  -5   3       36.45       32.01      0.66 o
  -1  -5   3       33.06       34.08      0.65 o
   0  -5   3       20.40       19.67      0.37 o
   1  -5   3      467.89      515.42      5.91 o
   2  -5   3       51.83       62.86      0.56 o
   3  -5   3      130.60      127.49      1.82 o
   4  -5   3        1.48        1.82      0.32 o
   6  -5   3       17.49       18.49      0.40 o
   7  -5   3        2.45        3.02      0.33 o
   8  -5   3       14.58       13.28      0.34 o
  -8  -4   3       34.98       35.17      0.97 o
  -7  -4   3        5.64        4.29      0.30 o
  -6  -4   3       22.94       25.81      0.52 o
  -5  -4   3       73.27       68.45      1.32 o
  -4  -4   3       10.69       12.38      0.42 o
  -3  -4   3       56.23       60.19      0.69 o
  -2  -4   3        2.64        3.96      0.28 o
   0  -4   3      348.61      373.54      5.72 o
   2  -4   3      105.61      109.12      2.11 o
   3  -4   3       26.77       29.57      0.61 o
   4  -4   3      114.87      109.37      2.31 o
   5  -4   3       32.18       28.01      0.80 o
   6  -4   3       21.24       20.67      0.63 o
   7  -4   3        0.01        0.10      0.27 o
   8  -4   3       39.76       37.97      1.49 o
  -8  -3   3       14.83       15.12      0.45 o
  -7  -3   3       26.52       29.60      0.85 o
  -6  -3   3       11.19       11.41      0.28 o
  -5  -3   3        8.54        7.99      0.29 o
  -4  -3   3      128.84      116.79      0.81 o
  -3  -3   3      199.17      216.38      3.25 o
  -2  -3   3     1262.38     1334.50     29.60 o
  -1  -3   3      372.73      410.55      5.90 o
   0  -3   3      489.91      477.42      9.10 o
   1  -3   3       88.82      108.59      1.40 o
   3  -3   3       12.10       13.32      0.35 o
   4  -3   3        3.68        3.92      0.32 o
   5  -3   3       40.38       41.02      0.57 o
   6  -3   3        0.02        0.30      0.31 o
   7  -3   3       11.36       11.60      0.35 o
   8  -3   3        3.16        2.81      0.38 o
  -8  -2   3        3.54        3.63      0.32 o
  -7  -2   3       28.62       34.09      0.77 o
  -6  -2   3      228.52      252.24      3.07 o
  -5  -2   3      166.01      158.33      3.37 o
  -4  -2   3      280.24      282.84      6.14 o
  -3  -2   3     1732.54     1814.43     39.47 o
  -2  -2   3      299.68      341.96      3.97 o
  -1  -2   3      457.30      486.29      4.58 o
   0  -2   3       95.99      104.00      1.41 o
   1  -2   3        6.83        5.39      0.73 o
   2  -2   3      192.31      230.19      2.93 o
   3  -2   3      148.82      119.41      1.31 o
   4  -2   3      101.04       98.94      1.99 o
   5  -2   3        2.49        3.30      0.29 o
   6  -2   3      131.40      121.45      1.48 o
   7  -2   3        1.26        1.98      0.32 o
   8  -2   3        0.09        0.48      0.38 o
  -9  -1   3       11.92       12.95      0.75 o
  -8  -1   3       42.71       40.44      1.04 o
  -7  -1   3       58.07       62.02      2.14 o
  -6  -1   3       58.95       55.66      2.47 o
  -5  -1   3       63.25       61.61      1.16 o
  -3  -1   3      894.10      998.25     10.69 o
  -2  -1   3      131.15       99.29      2.21 o
  -1  -1   3       32.05       36.98      0.85 o
   0  -1   3     1393.83     1429.93      8.40 o
   1  -1   3     5575.23     5577.10     85.08 o
   2  -1   3     1344.25     1369.70     20.29 o
   3  -1   3      192.84      191.49      2.55 o
   4  -1   3      619.10      616.90      9.77 o
   5  -1   3       98.77      102.77      1.79 o
   6  -1   3        1.23        1.97      0.30 o
   7  -1   3        8.57        8.20      0.30 o
   8  -1   3        2.43        3.14      0.30 o
  -9   0   3        5.85        4.76      0.30 o
  -8   0   3        0.00        0.02      0.28 o
  -7   0   3        0.36        0.72      0.26 o
  -6   0   3       11.29       14.09      0.38 o
  -5   0   3      289.70      274.02      7.25 o
  -4   0   3      254.69      298.31      5.20 o
  -3   0   3        1.71        0.64      0.28 o
  -2   0   3       66.23       72.78      0.97 o
  -1   0   3     1728.47     1615.10     28.57 o
   0   0   3     1579.11     1782.46     11.71 o
   1   0   3      170.96      203.35      2.85 o
   2   0   3        0.17        0.14      0.29 o
   3   0   3      155.33      150.89      3.68 o
   4   0   3       75.68       71.01      1.55 o
   5   0   3       22.17       22.37      0.39 o
   6   0   3        1.77        1.61      0.25 o
   7   0   3       13.76       14.20      0.32 o
   8   0   3        8.53        7.65      0.34 o
  -9   1   3       28.80       29.63      0.93 o
  -8   1   3        4.41        4.67      0.47 o
  -7   1   3        6.40        5.58      0.32 o
  -6   1   3      378.65      340.91      7.89 o
  -2   1   3      355.66      324.45      2.72 o
  -1   1   3     3029.53     3053.53     34.89 o
   0   1   3      604.46      552.42      2.27 o
   1   1   3      133.78      138.23      3.81 o
   2   1   3       23.63       19.55      0.30 o
   3   1   3      262.04      247.08      4.51 o
   4   1   3      268.50      260.79      4.58 o
   5   1   3       30.99       32.47      0.76 o
   6   1   3       22.19       23.70      0.38 o
   7   1   3       73.25       72.56      1.17 o
  -9   2   3       61.53       61.34      0.89 o
  -8   2   3       12.45       15.29      0.35 o
  -7   2   3      141.90      137.67      5.52 o
  -6   2   3       11.51       12.15      0.34 o
  -5   2   3       40.96       32.18      0.53 o
  -4   2   3      133.57      158.53      0.91 o
  -3   2   3       27.43       23.51      0.44 o
  -2   2   3     1638.20     1807.77     11.77 o
  -1   2   3      554.88      559.34      9.49 o
   0   2   3      259.13      277.03      3.71 o
   1   2   3      736.10      693.44      8.75 o
   2   2   3      338.49      328.46      8.46 o
   3   2   3        7.11       10.36      0.31 o
   4   2   3       19.59       21.90      0.33 o
   5   2   3       44.46       43.21      0.77 o
   6   2   3        2.93        3.36      0.29 o
   7   2   3        7.80        7.89      0.33 o
  -9   3   3       10.18       11.99      0.41 o
  -8   3   3       11.92       12.22      0.36 o
  -7   3   3       91.00       92.00      2.53 o
  -6   3   3       11.44        7.35      0.30 o
  -5   3   3       36.80       31.34      0.48 o
  -4   3   3      515.76      493.76      1.52 o
  -3   3   3       76.50       71.59      0.55 o
  -2   3   3      477.75      450.29      4.96 o
  -1   3   3      286.63      277.47      1.56 o
   0   3   3      653.69      643.11      9.03 o
   1   3   3       46.47       48.32      0.46 o
   2   3   3       32.29       25.26      0.32 o
   3   3   3       14.63       13.00      0.38 o
   4   3   3        1.62        2.27      0.24 o
   5   3   3        9.51        8.92      0.29 o
   6   3   3       14.91       17.29      0.46 o
   7   3   3        0.00        0.44      0.30 o
  -9   4   3       19.08       17.15      0.43 o
  -8   4   3       36.61       38.36      0.81 o
  -7   4   3       21.77       21.46      0.34 o
  -6   4   3      126.45      133.30      1.45 o
  -5   4   3        5.24        3.84      0.32 o
  -4   4   3       11.01        9.17      0.37 o
  -3   4   3      740.62      684.68      4.29 o
  -2   4   3       28.34       38.79      0.51 o
  -1   4   3     1014.70      983.19      2.57 o
   0   4   3       90.04       94.11      1.01 o
   1   4   3        8.72        7.79      0.33 o
   2   4   3       26.62       20.98      0.55 o
   3   4   3       56.36       46.01      0.82 o
   4   4   3        6.38        7.13      0.47 o
   5   4   3        2.03        2.15      0.27 o
   6   4   3       11.52       11.95      0.31 o
  -9   5   3        0.18        0.57      0.34 o
  -8   5   3        1.10        1.37      0.31 o
  -7   5   3        0.07        0.99      0.33 o
  -6   5   3       16.08       14.65      0.44 o
  -5   5   3       22.68       28.34      0.44 o
  -4   5   3      101.87       93.40      0.89 o
  -3   5   3       61.11       61.50      0.60 o
  -2   5   3      563.82      565.77      2.84 o
  -1   5   3       81.26       93.85      0.97 o
   0   5   3        1.92        1.41      0.26 o
   1   5   3        9.97       10.51      0.28 o
   2   5   3       24.22       24.41      0.36 o
   3   5   3       30.90       33.53      0.50 o
   4   5   3        1.93        2.49      0.28 o
   5   5   3        3.47        3.60      0.26 o
   6   5   3        0.62        0.59      0.29 o
  -9   6   3        0.94        0.95      0.35 o
  -8   6   3       25.30       25.51      0.47 o
  -7   6   3       29.89       26.22      0.43 o
  -6   6   3       50.96       54.18      0.48 o
  -5   6   3        4.89        5.77      0.36 o
  -4   6   3       57.72       61.36      0.61 o
  -3   6   3      481.54      457.47      3.56 o
  -2   6   3      203.68      230.45      1.20 o
  -1   6   3       63.39       50.07      0.78 o
   0   6   3       24.10       25.57      0.41 o
   1   6   3       35.95       30.64      0.38 o
   2   6   3       61.23       63.46      0.77 o
   3   6   3      125.18      127.93      1.95 o
   4   6   3        0.10        0.48      0.27 o
   5   6   3       25.80       24.64      0.54 o
  -9   7   3        0.36        0.11      0.35 o
  -8   7   3        0.32        0.62      0.35 o
  -7   7   3        0.41        1.08      0.39 o
  -6   7   3       37.63       36.82      0.67 o
  -5   7   3      108.45      118.67      0.65 o
  -4   7   3      199.68      207.20      3.03 o
  -3   7   3      355.86      361.89      7.37 o
  -2   7   3        4.85        4.22      0.33 o
  -1   7   3      182.61      186.44      1.86 o
   0   7   3      169.11      157.73      1.83 o
   1   7   3        0.84        1.72      0.30 o
   2   7   3       69.22       68.92      0.77 o
   3   7   3        5.88        6.28      0.30 o
   4   7   3       13.18       14.27      0.34 o
  -9   8   3        0.04        0.00      0.42 o
  -8   8   3        0.17        0.57      0.37 o
  -7   8   3        6.20        5.90      0.39 o
  -6   8   3        0.39        0.77      0.35 o
  -5   8   3       17.32       18.01      0.51 o
  -4   8   3       26.09       26.90      0.76 o
  -3   8   3       72.98       66.31      1.08 o
  -2   8   3        0.46        1.01      0.33 o
  -1   8   3        0.11        0.93      0.31 o
   0   8   3        0.04        1.11      0.30 o
   1   8   3       37.22       34.12      0.41 o
   2   8   3       14.77       15.02      0.33 o
   3   8   3        0.38        0.78      0.28 o
   4   8   3        9.45        9.13      0.34 o
  -8   9   3       23.62       25.19      0.60 o
  -7   9   3       13.48       13.70      0.46 o
  -6   9   3        2.44        2.68      0.47 o
  -5   9   3        8.03        8.95      0.51 o
  -4   9   3       25.53       25.45      0.47 o
  -3   9   3       24.37       24.60      0.47 o
  -2   9   3       39.85       39.33      0.45 o
  -1   9   3        2.27        2.40      0.35 o
   0   9   3       62.28       58.84      0.91 o
   1   9   3        3.70        2.88      0.28 o
   2   9   3       16.87       15.70      0.31 o
   3   9   3        2.98        2.82      0.30 o
  -8  10   3       14.63       14.99      0.60 o
  -7  10   3        2.23        2.36      0.47 o
  -6  10   3       28.04       26.88      0.77 o
  -5  10   3        0.09        0.40      0.40 o
  -4  10   3        1.54        2.12      0.38 o
  -3  10   3       16.47       15.20      0.42 o
  -2  10   3       26.02       24.95      0.55 o
  -1  10   3        9.99        9.34      0.33 o
   0  10   3        4.01        4.61      0.50 o
   1  10   3        9.69        9.54      0.32 o
   2  10   3        0.16        0.79      0.30 o
  -7  11   3        1.09        1.69      0.56 o
  -6  11   3        0.14        0.13      0.40 o
  -5  11   3       16.17       17.55      0.49 o
  -4  11   3        4.44        4.37      0.40 o
  -3  11   3        0.53        0.45      0.38 o
  -2  11   3       55.79       56.95      0.81 o
  -1  11   3        0.98        1.02      0.35 o
   0  11   3        3.16        3.47      0.35 o
  -6  12   3        0.20        0.39      0.43 o
  -5  12   3        9.36       11.20      0.44 o
  -4  12   3        9.12        9.90      0.46 o
  -3  12   3        1.83        1.61      0.41 o
  -2  12   3        0.42        0.72      0.40 o
  -1  12   3        5.83        5.77      0.60 o
  -1 -12   4        0.02        0.57      0.37 o
   0 -12   4        2.05        1.93      0.31 o
   1 -12   4       13.45       13.27      0.42 o
   2 -12   4        6.01        6.73      0.45 o
   3 -12   4        0.02        0.15      0.50 o
   4 -12   4       15.76       17.67      0.68 o
   5 -12   4        2.36        2.13      0.49 o
  -2 -11   4        3.06        3.38      0.32 o
  -1 -11   4       27.29       29.18      0.53 o
   0 -11   4       34.41       35.92      0.40 o
   1 -11   4        1.73        2.72      0.32 o
   2 -11   4       54.09       54.98      1.24 o
   3 -11   4        7.75        8.95      0.40 o
   4 -11   4        0.09        0.17      0.47 o
   5 -11   4        0.47        0.59      0.42 o
   6 -11   4        0.36        0.58      0.47 o
  -3 -10   4       23.41       25.11      0.45 o
  -2 -10   4        3.41        3.48      0.34 o
  -1 -10   4        0.12        0.82      0.30 o
   0 -10   4        1.39        1.35      0.30 o
   1 -10   4       30.86       29.07      0.93 o
   2 -10   4       11.42       11.83      0.41 o
   3 -10   4       13.71       16.26      0.47 o
   4 -10   4        2.86        3.21      0.48 o
   5 -10   4        4.48        4.62      0.42 o
   6 -10   4       16.20       15.24      0.43 o
  -4  -9   4       19.21       19.79      0.37 o
  -3  -9   4        4.48        4.18      0.29 o
  -2  -9   4       47.13       45.88      0.81 o
  -1  -9   4       87.21       88.55      1.41 o
   0  -9   4       17.67       18.64      0.50 o
   1  -9   4        1.24        1.12      0.32 o
   2  -9   4       40.76       43.61      0.70 o
   3  -9   4       24.41       24.39      0.76 o
   4  -9   4       26.31       27.39      0.48 o
   5  -9   4       13.70       13.83      0.48 o
   6  -9   4       13.12       13.28      0.37 o
   7  -9   4        0.17        0.08      0.38 o
  -5  -8   4       18.62       18.93      0.52 o
  -4  -8   4        9.11        8.77      0.30 o
  -3  -8   4        2.10        2.46      0.30 o
  -2  -8   4       14.21       15.52      0.33 o
  -1  -8   4      544.88      545.18     10.43 o
   0  -8   4      177.80      160.70      2.01 o
   1  -8   4        4.50        5.02      0.32 o
   2  -8   4      152.26      140.84      6.37 o
   3  -8   4       60.38       61.63      1.20 o
   4  -8   4       22.41       23.55      0.42 o
   5  -8   4        6.20        6.07      0.37 o
   6  -8   4        1.39        2.11      0.33 o
   7  -8   4        0.38        0.47      0.31 o
  -6  -7   4        6.67        6.83      0.34 o
  -5  -7   4        5.31        5.87      0.33 o
  -4  -7   4        5.85        4.09      0.27 o
  -3  -7   4        0.94        1.14      0.28 o
  -2  -7   4      277.26      269.37      3.11 o
  -1  -7   4        9.06        8.34      0.33 o
   0  -7   4       34.74       33.75      0.36 o
   1  -7   4       58.99       64.82      1.40 o
   2  -7   4      300.95      303.52      4.97 o
   3  -7   4       93.05       98.03      1.31 o
   4  -7   4       11.09       10.80      0.38 o
   5  -7   4      302.59      300.20      5.20 o
   6  -7   4       32.59       33.71      0.90 o
   7  -7   4        1.94        2.24      0.32 o
   8  -7   4        1.85        2.23      0.35 o
  -7  -6   4        0.76        1.56      0.34 o
  -6  -6   4       12.27       13.81      0.36 o
  -5  -6   4       35.92       32.46      0.49 o
  -4  -6   4       13.13       16.13      0.45 o
  -3  -6   4      156.87      170.59      3.39 o
  -2  -6   4       23.77       19.86      0.42 o
  -1  -6   4       66.72       65.62      1.53 o
   0  -6   4       59.01       59.13      1.35 o
   1  -6   4       37.57       47.43      0.53 o
   2  -6   4       17.82       15.52      0.44 o
   3  -6   4      259.97      240.60      8.64 o
   4  -6   4       23.89       23.65      0.62 o
   5  -6   4       98.95       96.59      2.03 o
   6  -6   4       28.37       26.79      0.45 o
   7  -6   4        4.95        5.14      0.31 o
   8  -6   4        2.44        2.30      0.32 o
  -7  -5   4       25.56       25.46      0.54 o
  -6  -5   4        2.66        2.03      0.30 o
  -5  -5   4       15.05       17.26      0.57 o
  -4  -5   4      109.29      105.60      1.25 o
  -3  -5   4       25.58       23.26      0.74 o
  -2  -5   4       17.63       17.10      0.32 o
  -1  -5   4      222.15      193.56      2.80 o
   0  -5   4       55.33       56.18      0.84 o
   1  -5   4      162.96      165.13      2.34 o
   2  -5   4       42.85       44.72      1.05 o
   3  -5   4        2.12        2.57      0.29 o
   4  -5   4       77.70       74.61      2.22 o
   5  -5   4      218.13      196.72      5.70 o
   6  -5   4       64.98       61.98      1.24 o
   7  -5   4        2.31        2.22      0.26 o
   8  -5   4        9.65        9.41      0.45 o
  -8  -4   4        8.46        9.28      0.35 o
  -7  -4   4       24.41       27.59      0.62 o
  -6  -4   4       35.84       41.15      0.78 o
  -5  -4   4        1.57        2.45      0.46 o
  -4  -4   4       85.16       72.78      1.47 o
  -3  -4   4       56.79       56.22      1.01 o
  -2  -4   4        6.60        8.48      0.28 o
  -1  -4   4      327.54      345.92      6.36 o
   0  -4   4       25.84       20.23      0.47 o
   1  -4   4      458.30      539.87     15.31 o
   2  -4   4      163.11      163.28      2.77 o
   3  -4   4      354.64      338.31      5.43 o
   4  -4   4        1.21        1.73      0.28 o
   5  -4   4        2.54        1.78      0.26 o
   6  -4   4        8.42        8.21      0.40 o
   7  -4   4        2.01        1.19      0.34 o
   8  -4   4        0.59        1.49      0.36 o
  -8  -3   4        1.19        1.50      0.31 o
  -7  -3   4        2.81        2.86      0.28 o
  -6  -3   4       48.17       48.93      1.28 o
  -5  -3   4       61.57       49.80      0.78 o
  -4  -3   4        8.70        8.25      0.27 o
  -3  -3   4      488.03      431.32      6.80 o
  -2  -3   4      556.35      609.78     13.71 o
  -1  -3   4       56.33       59.27      1.45 o
   0  -3   4       18.22       18.02      0.42 o
   1  -3   4      308.08      298.60      4.03 o
   2  -3   4       66.71       78.78      1.10 o
   3  -3   4       10.39       11.65      0.31 o
   4  -3   4        7.78        7.08      0.32 o
   5  -3   4        6.35        5.92      0.27 o
   6  -3   4        2.30        2.43      0.30 o
   7  -3   4       65.34       61.20      1.60 o
   8  -3   4        2.52        2.84      0.37 o
  -8  -2   4       16.86       15.84      0.58 o
  -7  -2   4       51.20       55.73      0.97 o
  -6  -2   4       43.30       43.09      0.95 o
  -5  -2   4       52.60       55.50      1.38 o
  -4  -2   4      413.48      373.49      5.64 o
  -3  -2   4       41.74       35.97      1.02 o
  -1  -2   4      558.11      613.09      8.03 o
   0  -2   4     2745.01     2950.78     42.17 o
   1  -2   4      297.72      332.20      4.57 o
   2  -2   4        3.59        3.06      0.27 o
   3  -2   4       55.41       60.77      0.73 o
   4  -2   4      101.20      104.47      2.01 o
   5  -2   4       61.07       66.24      1.15 o
   6  -2   4       18.95       19.56      0.48 o
   7  -2   4       18.14       17.65      0.48 o
   8  -2   4        5.61        5.76      0.38 o
  -9  -1   4       20.74       19.42      0.38 o
  -8  -1   4        0.00        0.13      0.27 o
  -7  -1   4       18.98       16.01      0.32 o
  -5  -1   4       73.99       74.36      1.31 o
  -3  -1   4      392.82      352.42      3.49 o
  -2  -1   4       43.28       47.13      0.44 o
  -1  -1   4       87.34       73.21      1.24 o
   0  -1   4      696.54      773.22      6.45 o
   1  -1   4      991.57      980.15     16.97 o
   2  -1   4      255.59      287.90      3.75 o
   3  -1   4       92.19       86.58      2.32 o
   4  -1   4      188.85      193.36      4.35 o
   5  -1   4        0.00        0.10      0.31 o
   6  -1   4        6.67        6.97      0.29 o
   7  -1   4        0.05        0.26      0.29 o
  -9   0   4        9.10        9.89      0.35 o
  -8   0   4        7.09        6.18      0.30 o
  -7   0   4       17.33       21.58      0.52 o
  -5   0   4      243.46      271.99      3.97 o
  -4   0   4       82.77      100.66      0.82 o
  -3   0   4      284.93      329.92      2.75 o
  -2   0   4      764.94      743.75      7.40 o
  -1   0   4      826.86      841.32     11.35 o
   1   0   4      404.67      411.86      7.38 o
   2   0   4      184.70      199.64      2.54 o
   3   0   4       35.81       37.65      0.91 o
   4   0   4      356.42      331.76      7.25 o
   5   0   4       72.01       71.41      1.32 o
   6   0   4      121.82      117.36      2.36 o
   7   0   4       18.30       17.79      0.48 o
  -9   1   4        2.31        2.34      0.33 o
  -8   1   4        3.58        4.89      0.29 o
  -7   1   4       98.61       90.48      1.23 o
  -6   1   4      315.70      299.30      5.70 o
  -5   1   4      208.10      191.06      1.74 o
  -4   1   4      190.10      211.78      1.04 o
  -3   1   4       29.60       29.16      0.39 o
  -2   1   4      309.93      370.51      3.63 o
  -1   1   4       67.93       59.09      0.54 o
   0   1   4      107.09      119.62      0.85 o
   2   1   4       87.35       82.97      1.35 o
   3   1   4        8.23        9.11      0.27 o
   4   1   4        3.90        5.19      0.30 o
   5   1   4       13.87       13.91      0.39 o
   6   1   4        7.63        9.78      0.43 o
   7   1   4        0.09        0.56      0.35 o
  -9   2   4       46.08       48.15      1.78 o
  -8   2   4        0.23        0.70      0.28 o
  -7   2   4       42.01       43.53      0.63 o
  -6   2   4      249.57      219.83      2.88 o
  -5   2   4        1.50        2.63      0.30 o
  -3   2   4      316.15      305.72      1.41 o
  -2   2   4       44.46       39.75      0.46 o
  -1   2   4       15.63       15.40      0.34 o
   1   2   4      154.60      158.29      2.92 o
   2   2   4      100.02       83.98      0.86 o
   3   2   4       63.36       60.95      1.40 o
   4   2   4       28.02       29.18      0.47 o
   5   2   4        0.13        0.44      0.27 o
   6   2   4       12.38       13.26      0.32 o
   7   2   4        4.70        4.33      0.47 o
  -9   3   4        2.81        2.25      0.32 o
  -8   3   4        9.66       10.19      0.42 o
  -7   3   4       18.23       20.25      0.36 o
  -6   3   4      121.68      120.29      2.40 o
  -5   3   4       88.95       77.20      1.00 o
  -4   3   4       13.15       17.17      0.39 o
  -3   3   4       91.66       72.10      1.08 o
  -2   3   4      628.15      698.55      7.11 o
  -1   3   4      808.18      830.14      8.98 o
   0   3   4      570.13      615.60      5.79 o
   1   3   4       16.74       14.41      0.28 o
   2   3   4       41.55       36.66      0.65 o
   3   3   4        2.42        2.80      0.29 o
   4   3   4        5.18        4.72      0.28 o
   5   3   4        1.09        1.25      0.29 o
   6   3   4        0.01        0.43      0.40 o
  -9   4   4        1.94        2.46      0.38 o
  -8   4   4       26.88       22.78      0.83 o
  -7   4   4        0.26        1.34      0.31 o
  -6   4   4       25.39       25.54      0.61 o
  -5   4   4       10.73       15.11      0.36 o
  -4   4   4      156.06      137.35      0.87 o
  -3   4   4       34.28       33.95      0.49 o
  -2   4   4       36.07       31.91      0.41 o
  -1   4   4      179.56      185.95      4.35 o
   0   4   4       22.81       26.67      0.44 o
   1   4   4       10.10       13.57      0.32 o
   2   4   4       54.11       51.08      0.51 o
   3   4   4        6.19        6.20      0.24 o
   4   4   4        0.10        0.57      0.26 o
   5   4   4       19.61       20.05      0.40 o
   6   4   4        0.34        0.72      0.37 o
  -9   5   4       14.99       15.33      0.35 o
  -8   5   4       17.38       17.94      0.48 o
  -7   5   4       23.56       19.32      0.63 o
  -6   5   4       97.57      107.34      1.36 o
  -5   5   4       64.40       66.11      1.20 o
  -4   5   4      412.77      440.46      3.40 o
  -3   5   4       68.83       63.72      0.51 o
   0   5   4      237.39      226.71      1.58 o
   1   5   4       17.67       17.22      0.35 o
   2   5   4       63.90       64.37      0.96 o
   3   5   4       52.93       48.29      0.63 o
   4   5   4        1.96        1.25      0.27 o
   5   5   4        5.00        6.13      0.37 o
  -9   6   4        0.61        1.19      0.81 o
  -8   6   4        3.32        3.91      0.33 o
  -7   6   4       21.58       21.33      0.55 o
  -6   6   4      116.40      106.86      1.16 o
  -5   6   4        0.33        0.30      0.41 o
  -4   6   4       12.06       16.23      0.40 o
  -3   6   4       88.71       96.84      0.81 o
  -2   6   4       42.07       40.23      0.42 o
   0   6   4       17.77       16.29      0.33 o
   1   6   4       72.73       68.24      0.81 o
   2   6   4        3.00        3.61      0.31 o
   3   6   4        2.86        4.40      0.28 o
   4   6   4        2.81        2.94      0.27 o
   5   6   4        3.20        2.85      0.34 o
  -9   7   4        1.31        0.62      0.43 o
  -8   7   4       15.09       12.51      0.52 o
  -7   7   4        2.13        2.22      0.33 o
  -6   7   4       17.69       18.35      0.48 o
  -5   7   4      257.96      269.28      1.69 o
  -4   7   4       34.65       35.16      0.70 o
  -3   7   4       90.13       94.05      0.62 o
  -2   7   4       28.63       26.23      0.58 o
  -1   7   4       39.69       34.52      0.36 o
   0   7   4        6.01        6.28      0.32 o
   1   7   4        0.83        1.76      0.26 o
   2   7   4       99.40       99.73      1.15 o
   3   7   4        2.35        3.53      0.32 o
   4   7   4        4.84        6.08      0.35 o
  -9   8   4        0.92        0.72      0.37 o
  -8   8   4        0.01        0.22      0.37 o
  -7   8   4       12.41       14.03      0.44 o
  -6   8   4       10.12       10.60      0.70 o
  -5   8   4       69.25       73.61      0.68 o
  -4   8   4       56.51       51.02      0.55 o
  -3   8   4      269.33      271.73      2.39 o
  -2   8   4       63.48       60.08      0.44 o
  -1   8   4       18.91       21.76      0.52 o
   0   8   4       38.86       35.70      0.39 o
   1   8   4       16.05       13.81      0.36 o
   2   8   4       17.50       16.09      0.38 o
   3   8   4        1.50        1.56      0.33 o
  -8   9   4        3.64        3.80      0.55 o
  -7   9   4        0.16        0.53      0.43 o
  -6   9   4       15.78       16.33      0.54 o
  -5   9   4       85.10       84.99      1.30 o
  -4   9   4        1.09        0.83      0.38 o
  -3   9   4        0.76        1.68      0.32 o
  -2   9   4        0.07        0.48      0.35 o
  -1   9   4       31.86       32.35      0.42 o
   0   9   4       29.18       31.21      0.47 o
   1   9   4        9.31        8.09      0.42 o
   2   9   4        0.95        1.21      0.36 o
  -8  10   4        0.01        0.69      0.57 o
  -7  10   4        1.26        2.28      0.62 o
  -6  10   4        3.47        4.23      0.56 o
  -5  10   4        0.07        0.05      0.37 o
  -4  10   4        5.28        6.24      0.46 o
  -3  10   4        4.46        4.61      0.36 o
  -2  10   4        2.60        2.96      0.36 o
  -1  10   4       41.08       40.54      0.45 o
   0  10   4        5.06        4.72      0.34 o
   1  10   4       13.92       15.23      0.37 o
  -7  11   4        2.56        1.76      0.53 o
  -6  11   4        0.18        0.49      0.56 o
  -5  11   4        1.71        1.87      0.42 o
  -4  11   4        6.20        7.47      0.47 o
  -3  11   4        3.58        3.24      0.40 o
  -2  11   4        1.03        0.90      0.35 o
  -1  11   4        0.59        0.67      0.35 o
   0  11   4        5.58        5.96      0.37 o
  -5  12   4        4.66        4.77      0.47 o
  -4  12   4       13.33       13.12      0.51 o
  -3  12   4        4.19        5.26      0.48 o
   0 -12   5        8.63        8.47      0.35 o
   1 -12   5        4.26        4.21      0.42 o
   2 -12   5        3.28        3.48      0.42 o
   3 -12   5       40.20       38.49      1.25 o
   4 -12   5       14.64       15.72      0.52 o
  -2 -11   5        4.82        5.54      0.34 o
  -1 -11   5        0.00        0.12      0.33 o
   0 -11   5        1.54        1.34      0.34 o
   1 -11   5        3.97        4.31      0.37 o
   2 -11   5        8.54        7.88      0.37 o
   3 -11   5        0.01       -0.27      0.42 o
   4 -11   5       10.44       12.06      0.44 o
   5 -11   5        0.01        0.47      0.46 o
  -3 -10   5        6.03        6.30      0.35 o
  -2 -10   5        6.00        8.09      0.31 o
  -1 -10   5       32.77       33.48      0.47 o
   0 -10   5        0.53        0.59      0.34 o
   1 -10   5       51.43       51.68      1.07 o
   2 -10   5       19.68       17.93      0.42 o
   3 -10   5        0.10        0.22      0.43 o
   4 -10   5       14.60       14.13      0.43 o
   5 -10   5        8.04        8.26      0.52 o
   6 -10   5        9.18       10.28      0.47 o
  -4  -9   5        8.80        9.74      0.34 o
  -3  -9   5       12.29       10.26      0.29 o
  -2  -9   5       11.80        9.61      0.30 o
  -1  -9   5       21.97       21.97      0.52 o
   0  -9   5      170.22      171.27      1.80 o
   1  -9   5        6.47        7.16      0.38 o
   2  -9   5      164.54      159.57      4.38 o
   3  -9   5       40.52       41.47      1.11 o
   4  -9   5        9.02       10.78      0.38 o
   5  -9   5        0.89        1.52      0.46 o
   6  -9   5        0.67        0.77      0.39 o
  -5  -8   5       30.44       27.79      0.89 o
  -4  -8   5        0.13        0.14      0.29 o
  -3  -8   5       27.50       26.87      0.54 o
  -2  -8   5        0.05        0.35      0.32 o
  -1  -8   5        0.48        1.38      0.34 o
   0  -8   5       35.43       30.85      0.70 o
   1  -8   5        0.08        0.65      0.34 o
   2  -8   5        3.25        4.12      0.33 o
   3  -8   5        8.31        9.87      0.40 o
   4  -8   5        0.07        0.84      0.35 o
   5  -8   5        6.91        6.68      0.38 o
   6  -8   5       36.27       34.59      0.71 o
   7  -8   5       32.36       29.65      0.39 o
  -6  -7   5        0.35        0.30      0.29 o
  -5  -7   5       26.90       29.22      0.89 o
  -4  -7   5       37.45       34.33      0.79 o
  -3  -7   5       10.30        7.27      0.33 o
  -2  -7   5      341.71      330.85      7.07 o
  -1  -7   5        0.05        0.87      0.27 o
   0  -7   5      132.73      133.19      1.06 o
   1  -7   5       10.23       11.36      0.52 o
   2  -7   5      354.51      347.22      3.31 o
   3  -7   5      165.46      173.50      3.47 o
   4  -7   5       29.60       28.35      0.53 o
   5  -7   5       28.98       31.56      0.50 o
   6  -7   5       21.77       20.39      0.63 o
   7  -7   5        0.01        0.53      0.33 o
  -7  -6   5       31.03       32.76      1.05 o
  -6  -6   5       20.53       20.06      0.48 o
  -5  -6   5        0.00        0.82      0.28 o
  -4  -6   5        8.27       12.24      0.32 o
  -3  -6   5       16.59       18.41      0.42 o
  -2  -6   5      135.06      131.49      2.73 o
  -1  -6   5       81.22       75.66      1.67 o
   0  -6   5      216.62      205.08      3.90 o
   1  -6   5        6.24        7.09      0.40 o
   2  -6   5      462.16      473.96      6.68 o
   3  -6   5      201.51      206.32      2.29 o
   4  -6   5      197.13      175.47      1.61 o
   5  -6   5       14.38       13.44      0.35 o
   6  -6   5        2.06        2.66      0.31 o
   7  -6   5        3.21        4.53      0.43 o
  -7  -5   5        1.60        2.80      0.35 o
  -6  -5   5       38.64       39.23      0.77 o
  -5  -5   5        0.48        0.61      0.25 o
  -4  -5   5       61.67       51.74      1.37 o
  -3  -5   5        0.06        0.28      0.26 o
  -2  -5   5       83.50       84.61      1.47 o
  -1  -5   5       36.69       46.84      0.80 o
   0  -5   5       19.89       20.55      0.48 o
   2  -5   5       83.93      103.28      0.94 o
   3  -5   5       68.46       69.79      0.99 o
   4  -5   5      200.15      196.76      3.46 o
   5  -5   5        1.20        1.35      0.27 o
   6  -5   5        0.14        0.41      0.33 o
   7  -5   5        2.49        2.74      0.32 o
  -8  -4   5       34.59       35.85      1.19 o
  -7  -4   5       13.17       13.45      0.53 o
  -6  -4   5        6.94        4.37      0.27 o
  -5  -4   5       93.84       74.75      0.80 o
  -4  -4   5      103.02      106.77      3.23 o
  -3  -4   5       12.61       10.82      0.77 o
  -2  -4   5       58.47       65.19      1.23 o
  -1  -4   5      101.86       96.48      1.70 o
   0  -4   5        5.16        6.39      0.38 o
   1  -4   5      123.33      127.56      2.33 o
   2  -4   5        4.12        2.80      0.25 o
   3  -4   5       23.80       21.34      0.34 o
   4  -4   5        1.15        1.90      0.34 o
   5  -4   5       23.40       21.09      0.54 o
   6  -4   5       11.69       10.71      0.30 o
   7  -4   5        0.17        0.39      0.33 o
  -8  -3   5        0.37        1.29      0.27 o
  -7  -3   5       17.60       20.94      0.32 o
  -6  -3   5       23.57       27.11      0.46 o
  -5  -3   5        0.08        0.67      0.25 o
  -4  -3   5       95.77       84.55      1.77 o
  -3  -3   5      238.11      229.79      3.29 o
  -2  -3   5       54.49       59.08      0.72 o
  -1  -3   5      184.96      183.51      2.15 o
   0  -3   5     1188.99     1225.77     24.11 o
   1  -3   5      211.62      239.22      4.13 o
   2  -3   5       29.00       21.20      0.44 o
   3  -3   5       23.31       23.47      0.35 o
   4  -3   5        1.19        1.60      0.28 o
   5  -3   5       30.49       32.87      0.40 o
   6  -3   5       17.59       16.45      0.43 o
   7  -3   5        0.00        0.28      0.30 o
  -8  -2   5       21.44       21.54      0.76 o
  -7  -2   5        2.37        0.99      0.26 o
  -6  -2   5       55.44       61.26      1.09 o
  -5  -2   5      149.56      153.16      2.64 o
  -4  -2   5        7.92        6.56      0.61 o
  -3  -2   5        7.84        4.56      0.28 o
  -2  -2   5      486.47      463.34      5.87 o
   0  -2   5       97.73      118.32      0.88 o
   1  -2   5     1849.81     2019.90     36.55 o
   2  -2   5       53.13       55.38      0.58 o
   3  -2   5      373.53      363.50      4.08 o
   4  -2   5      115.34      109.50      2.17 o
   5  -2   5        6.79        7.31      0.43 o
   6  -2   5        6.94        7.17      0.31 o
   7  -2   5        2.26        2.26      0.32 o
  -9  -1   5       14.76       16.68      0.50 o
  -8  -1   5       42.97       44.36      0.79 o
  -7  -1   5       90.52       95.59      0.87 o
  -5  -1   5       36.58       38.18      0.41 o
  -4  -1   5       89.28       91.60      1.48 o
  -3  -1   5       21.07       22.40      0.34 o
  -2  -1   5      228.68      211.83      1.31 o
  -1  -1   5        2.41        2.76      0.28 o
   0  -1   5       89.14       91.64      1.83 o
   1  -1   5      770.37      789.20     12.08 o
   2  -1   5       54.97       50.97      0.81 o
   3  -1   5       10.40       10.22      0.44 o
   4  -1   5        1.69        1.78      0.25 o
   5  -1   5        3.68        4.48      0.28 o
   6  -1   5       66.71       69.37      1.49 o
   7  -1   5       25.59       27.54      0.46 o
  -9   0   5        4.16        4.37      0.30 o
  -8   0   5        1.63        2.59      0.34 o
  -7   0   5       21.32       24.81      0.48 o
  -6   0   5       44.32       49.04      0.64 o
  -5   0   5      181.85      156.08      2.75 o
  -4   0   5        7.35       10.24      0.30 o
  -3   0   5       12.91       14.84      0.33 o
  -2   0   5      190.22      185.79      4.45 o
  -1   0   5      673.46      659.77      3.91 o
   0   0   5      162.57      170.79      1.84 o
   1   0   5      188.79      215.67      2.45 o
   2   0   5       36.36       35.29      0.73 o
   3   0   5       11.57       10.32      0.41 o
   4   0   5        2.23        2.96      0.33 o
   5   0   5        1.78        1.60      0.25 o
   6   0   5        1.21        1.52      0.26 o
   7   0   5        3.56        3.25      0.34 o
  -9   1   5       28.63       28.73      0.90 o
  -8   1   5        8.94       11.58      0.31 o
  -7   1   5       31.12       27.27      0.56 o
  -6   1   5       11.62        9.71      0.30 o
  -5   1   5      675.98      699.00      5.00 o
  -4   1   5      680.08      765.54      9.72 o
  -3   1   5        2.22        3.82      0.31 o
  -2   1   5      381.31      423.42      4.85 o
  -1   1   5      210.24      220.01      5.06 o
   0   1   5        4.16       12.12      3.40 o
   1   1   5        1.50        1.81      0.28 o
   2   1   5        7.02        7.57      0.27 o
   3   1   5      127.65      121.05      2.12 o
   4   1   5       97.34       93.94      1.33 o
   5   1   5        0.34        1.21      0.26 o
   6   1   5        0.33        0.56      0.28 o
  -9   2   5        1.12        0.65      0.32 o
  -8   2   5       14.42       14.86      0.41 o
  -7   2   5       22.43       22.93      0.37 o
  -6   2   5        4.15        3.31      0.29 o
  -5   2   5      248.68      212.61      3.59 o
  -4   2   5       26.97       24.45      0.34 o
  -3   2   5      854.81      831.99      6.59 o
  -2   2   5     1106.07     1171.22     13.33 o
  -1   2   5        0.95        2.19      0.27 o
   0   2   5        0.11        0.87      0.29 o
   1   2   5      107.49      102.98      1.29 o
   2   2   5       45.15       46.16      0.71 o
   3   2   5      227.54      213.71      3.58 o
   4   2   5        6.14        4.84      0.31 o
   5   2   5       41.59       42.06      0.96 o
   6   2   5        1.74        2.07      0.33 o
  -9   3   5       26.77       25.80      0.43 o
  -8   3   5        1.93        3.51      0.28 o
  -7   3   5      186.87      185.73      2.52 o
  -6   3   5        0.43        0.56      0.42 o
  -4   3   5       91.37       75.47      0.84 o
  -1   3   5       38.43       33.20      0.40 o
   0   3   5        2.25        2.06      0.32 o
   1   3   5        1.93        4.07      0.26 o
   2   3   5       21.07       19.23      0.29 o
   3   3   5        4.53        4.83      0.32 o
   4   3   5        2.03        2.70      0.35 o
   5   3   5        4.36        5.52      0.30 o
   6   3   5        4.18        4.43      0.31 o
  -9   4   5        8.00        6.93      0.37 o
  -8   4   5       16.17       15.35      0.35 o
  -7   4   5        6.08        9.63      0.46 o
  -6   4   5       69.66       71.62      0.98 o
  -5   4   5       47.26       48.49      0.53 o
  -4   4   5        9.08        7.66      0.33 o
  -3   4   5      114.84      106.20      0.74 o
  -2   4   5      100.27      101.11      1.09 o
  -1   4   5      102.29       98.64      1.34 o
   0   4   5       10.74        9.34      0.31 o
   1   4   5      111.76      104.07      1.50 o
   2   4   5        8.97        8.56      0.31 o
   3   4   5        6.56        7.50      0.42 o
   4   4   5       12.12       11.71      0.34 o
   5   4   5        0.01        0.52      0.32 o
  -9   5   5        0.76        0.49      0.32 o
  -8   5   5       16.93       17.35      0.41 o
  -7   5   5        0.12        1.81      0.45 o
  -6   5   5        0.74        2.07      0.32 o
  -5   5   5       30.31       33.46      0.48 o
  -4   5   5        6.98        7.17      0.37 o
  -3   5   5       46.01       39.66      0.40 o
  -2   5   5       69.33       61.02      0.63 o
  -1   5   5      378.82      365.29      2.70 o
   0   5   5        5.78        6.44      0.29 o
   1   5   5        2.60        4.28      0.35 o
   2   5   5       27.32       26.86      0.55 o
   3   5   5        2.48        2.20      0.30 o
   4   5   5        5.58        7.46      0.32 o
   5   5   5        5.19        5.22      0.30 o
  -9   6   5        0.58        0.88      0.34 o
  -8   6   5        3.03        3.36      0.40 o
  -7   6   5       37.66       31.36      1.02 o
  -6   6   5      219.00      212.90      1.30 o
  -5   6   5       96.20      106.78      0.83 o
  -4   6   5       22.11       24.01      0.43 o
  -3   6   5       63.61       67.89      0.48 o
  -2   6   5       34.03       32.65      0.39 o
  -1   6   5        1.93        2.81      0.32 o
   0   6   5        0.16        0.34      0.31 o
   1   6   5        3.96        5.28      0.34 o
   2   6   5        3.33        4.13      0.31 o
   3   6   5       12.04       12.43      0.34 o
   4   6   5        2.29        2.47      0.29 o
  -9   7   5        7.75        7.20      0.36 o
  -8   7   5        9.24        9.14      0.36 o
  -7   7   5        0.99        2.43      0.42 o
  -6   7   5        7.42        7.45      0.40 o
  -5   7   5        0.35        0.69      0.42 o
  -4   7   5      437.36      443.08      3.59 o
  -3   7   5       53.34       58.35      0.74 o
  -2   7   5        1.56        2.36      0.28 o
  -1   7   5        1.63        1.47      0.35 o
   0   7   5       17.46       18.13      0.37 o
   1   7   5      142.45      135.36      1.58 o
   2   7   5       34.83       31.92      0.35 o
   3   7   5        0.26        0.37      0.31 o
  -9   8   5        0.16        0.17      0.45 o
  -8   8   5        1.49        2.18      0.43 o
  -7   8   5        0.43        0.82      0.42 o
  -6   8   5       13.47       15.95      0.44 o
  -5   8   5        0.32        0.73      0.38 o
  -4   8   5       50.61       48.47      0.51 o
  -3   8   5        7.11        7.08      0.36 o
  -2   8   5        2.41        2.41      0.31 o
  -1   8   5        2.08        2.83      0.34 o
   0   8   5        4.50        3.38      0.30 o
   1   8   5        9.98       13.71      0.32 o
   2   8   5        1.07        1.40      0.31 o
  -8   9   5        3.51        1.92      0.41 o
  -7   9   5       16.71       18.38      0.54 o
  -6   9   5        2.76        3.16      0.46 o
  -5   9   5        0.98        0.24      0.50 o
  -4   9   5        0.01        0.48      0.39 o
  -3   9   5        6.47        5.34      0.33 o
  -2   9   5        0.09        0.26      0.31 o
  -1   9   5        3.70        3.63      0.32 o
   0   9   5        1.33        2.07      0.32 o
   1   9   5        7.32        5.78      0.34 o
   2   9   5        8.60        8.82      0.34 o
  -7  10   5        0.06        0.41      0.63 o
  -6  10   5        9.44        9.55      0.47 o
  -5  10   5        0.04        0.31      0.49 o
  -4  10   5        0.01        0.77      0.38 o
  -3  10   5        4.44        5.42      0.43 o
  -2  10   5        5.82        6.40      0.36 o
  -1  10   5        1.17        1.94      0.34 o
   0  10   5        1.10        1.29      0.34 o
  -6  11   5        0.72        1.08      0.53 o
  -5  11   5       13.43       13.85      0.48 o
  -4  11   5        5.18        5.58      0.43 o
  -3  11   5        1.94        1.00      0.40 o
  -2  11   5       12.46       12.04      0.41 o
  -1  11   5        3.33        3.33      0.37 o
   0 -12   6        3.96        3.94      0.37 o
   1 -12   6        2.69        2.77      0.40 o
   2 -12   6        0.75        1.09      0.41 o
   3 -12   6        2.56        2.82      0.44 o
  -2 -11   6        1.06        1.52      0.34 o
  -1 -11   6       17.67       18.11      0.42 o
   0 -11   6       11.89       11.48      0.38 o
   1 -11   6        1.66        2.00      0.38 o
   2 -11   6        4.68        4.62      0.40 o
   3 -11   6        0.68        0.27      0.45 o
   4 -11   6        1.88        2.55      0.41 o
  -3 -10   6       13.56       14.64      0.68 o
  -2 -10   6        2.60        2.74      0.32 o
  -1 -10   6        0.62        0.97      0.37 o
   0 -10   6        3.57        3.24      0.32 o
   1 -10   6        0.00        0.44      0.41 o
   2 -10   6       10.79       11.74      0.68 o
   3 -10   6       62.82       61.95      2.22 o
   4 -10   6       12.06       12.35      0.48 o
   5 -10   6        1.63        2.30      0.55 o
  -4  -9   6        2.95        3.03      0.32 o
  -3  -9   6        3.68        5.17      0.28 o
  -2  -9   6        1.93        2.91      0.28 o
  -1  -9   6       30.17       29.36      0.75 o
   0  -9   6        0.34        0.86      0.34 o
   1  -9   6        8.83       10.39      0.39 o
   2  -9   6       23.77       23.24      0.70 o
   3  -9   6        5.06        5.80      0.37 o
   4  -9   6        0.83        1.07      0.37 o
   5  -9   6        2.71        3.26      0.53 o
   6  -9   6        0.19        0.15      0.40 o
  -5  -8   6        0.16        0.62      0.29 o
  -4  -8   6       11.24       10.68      0.44 o
  -3  -8   6       45.89       45.55      0.96 o
  -2  -8   6        0.01        0.26      0.30 o
  -1  -8   6      538.93      538.30      8.79 o
   0  -8   6      154.38      151.49      2.56 o
   1  -8   6       95.38       89.63      1.16 o
   2  -8   6       21.10       22.80      0.64 o
   3  -8   6        9.74        8.97      0.38 o
   4  -8   6        0.01       -0.33      0.48 o
   5  -8   6        0.00       -0.50      0.39 o
   6  -8   6        1.72        2.20      0.34 o
  -6  -7   6       19.85       20.36      0.40 o
  -5  -7   6       10.39       10.58      0.34 o
  -4  -7   6        2.59        4.40      0.30 o
  -3  -7   6       32.39       31.15      0.67 o
  -2  -7   6       22.62       22.52      0.53 o
  -1  -7   6      159.54      178.17      3.28 o
   0  -7   6        3.66        4.12      0.33 o
   1  -7   6        5.15        7.02      0.40 o
   2  -7   6       24.93       26.27      0.49 o
   3  -7   6        2.77        2.19      0.36 o
   4  -7   6       20.53       22.86      0.39 o
   5  -7   6        1.69        1.01      0.33 o
   6  -7   6       34.08       36.24      0.57 o
   7  -7   6       16.57       15.71      0.44 o
  -6  -6   6        1.25        1.30      0.32 o
  -5  -6   6        7.36        9.02      0.29 o
  -4  -6   6        3.34        4.86      0.30 o
  -3  -6   6       36.63       39.12      0.83 o
  -2  -6   6        0.09        0.44      0.29 o
  -1  -6   6       12.30       12.27      0.33 o
   0  -6   6        1.11        1.91      0.29 o
   1  -6   6       21.48       22.52      0.50 o
   2  -6   6      171.64      181.34      2.88 o
   3  -6   6       84.33       86.83      0.82 o
   4  -6   6       17.70       17.04      0.39 o
   5  -6   6      139.12      129.30      2.97 o
   6  -6   6        1.51        2.31      0.35 o
   7  -6   6        3.43        4.29      0.36 o
  -7  -5   6       33.74       34.94      1.41 o
  -6  -5   6       42.03       43.41      1.01 o
  -5  -5   6        0.60        0.35      0.30 o
  -4  -5   6      236.13      215.00      3.40 o
  -3  -5   6      514.84      500.95      8.99 o
  -2  -5   6      349.72      358.51      5.89 o
  -1  -5   6       14.38       13.63      0.43 o
   0  -5   6        4.76        4.10      0.28 o
   1  -5   6        6.98       12.00      1.75 o
   2  -5   6       25.75       25.43      0.70 o
   3  -5   6        8.47        9.13      0.40 o
   4  -5   6       29.26       26.83      0.41 o
   5  -5   6        0.88        1.74      0.33 o
   6  -5   6        4.68        4.35      0.31 o
   7  -5   6        4.32        4.99      0.35 o
  -8  -4   6        7.43        9.33      0.34 o
  -7  -4   6        3.51        4.24      0.36 o
  -6  -4   6       39.09       39.58      1.06 o
  -5  -4   6        3.93        2.73      0.28 o
  -4  -4   6       13.62       10.15      0.47 o
  -3  -4   6        0.22        1.51      0.30 o
  -2  -4   6       15.29       18.38      0.31 o
  -1  -4   6        1.39        1.39      0.31 o
   0  -4   6      136.50      128.58      1.13 o
   1  -4   6      315.89      297.85      6.81 o
   2  -4   6        0.06        1.15      0.33 o
   3  -4   6      202.66      192.77      2.34 o
   4  -4   6        3.65        4.54      0.33 o
   5  -4   6        0.60        0.61      0.30 o
   6  -4   6        1.76        2.38      0.31 o
   7  -4   6        1.99        2.24      0.33 o
  -8  -3   6       11.53       10.36      0.43 o
  -7  -3   6       19.92       22.86      0.49 o
  -6  -3   6       44.73       41.80      1.31 o
  -5  -3   6       77.55       80.98      1.09 o
  -4  -3   6       28.65       26.13      0.45 o
  -3  -3   6       15.38       16.28      0.42 o
  -2  -3   6      371.57      362.11      4.09 o
  -1  -3   6      169.91      179.04      1.28 o
   0  -3   6      141.77      177.82      1.53 o
   1  -3   6      165.57      182.47      2.67 o
   2  -3   6       43.53       39.27      0.65 o
   3  -3   6       89.57       94.16      1.65 o
   4  -3   6      110.12      109.21      1.49 o
   5  -3   6       14.39       16.74      0.35 o
   6  -3   6        0.34        0.48      0.28 o
   7  -3   6        3.25        3.93      0.30 o
  -8  -2   6       24.27       25.75      0.56 o
  -7  -2   6        7.89        7.86      0.27 o
  -6  -2   6      112.71      116.77      1.54 o
  -5  -2   6        1.01        1.32      0.25 o
  -4  -2   6      109.88      114.87      1.63 o
  -3  -2   6      222.23      204.44      3.90 o
  -2  -2   6        5.31        6.38      0.29 o
   1  -2   6      136.94      139.75      1.15 o
   2  -2   6       36.36       32.77      0.48 o
   3  -2   6       36.71       37.86      0.56 o
   4  -2   6        0.22        0.60      0.29 o
   5  -2   6       29.86       34.82      0.40 o
   6  -2   6        4.64        5.10      0.29 o
   7  -2   6        4.60        3.78      0.31 o
  -9  -1   6        1.51        1.40      0.31 o
  -8  -1   6       24.81       26.28      0.51 o
  -7  -1   6       43.16       50.30      1.73 o
  -6  -1   6       11.75       15.55      0.28 o
  -5  -1   6       23.19       31.16      0.62 o
  -4  -1   6       11.46       11.17      0.28 o
  -3  -1   6        3.34        4.97      0.28 o
  -2  -1   6       66.00       51.62      0.85 o
  -1  -1   6       48.84       56.87      0.50 o
   0  -1   6     2088.47     2085.87     28.44 o
   1  -1   6      298.85      314.25      6.73 o
   2  -1   6       26.27       31.79      0.92 o
   3  -1   6       10.26       11.02      0.31 o
   4  -1   6       28.66       26.11      0.70 o
   5  -1   6        0.04        0.25      0.28 o
   6  -1   6        2.15        2.29      0.48 o
  -9   0   6        2.53        2.95      0.36 o
  -8   0   6       79.91       84.88      2.47 o
  -7   0   6       18.44       17.29      0.45 o
  -6   0   6      250.41      218.46      5.40 o
  -5   0   6      439.08      412.42      7.46 o
  -4   0   6       65.71       81.11      0.82 o
  -3   0   6       20.88       20.78      0.32 o
  -2   0   6       71.48       72.23      0.76 o
  -1   0   6       33.94       35.32      1.08 o
   0   0   6     1148.60     1180.92      9.18 o
   1   0   6       22.76       23.06      0.33 o
   2   0   6       26.17       23.73      0.57 o
   3   0   6        0.80        1.45      0.29 o
   4   0   6       28.11       28.54      0.33 o
   5   0   6       49.15       47.63      0.82 o
   6   0   6        2.22        2.10      0.29 o
  -9   1   6        0.23        0.54      0.30 o
  -8   1   6       19.39       20.10      0.43 o
  -7   1   6       10.92       12.92      0.31 o
  -6   1   6       21.82       26.78      0.52 o
  -5   1   6       28.90       20.68      0.51 o
  -3   1   6       85.36       81.69      0.83 o
  -2   1   6       24.03       27.33      0.49 o
  -1   1   6       14.95       11.38      0.35 o
   0   1   6       65.11       55.38      1.09 o
   1   1   6      106.81       98.63      0.78 o
   2   1   6      247.89      229.48      4.75 o
   3   1   6       43.47       40.71      1.14 o
   4   1   6       11.48       10.47      0.35 o
   5   1   6        2.13        2.99      0.30 o
   6   1   6       52.22       50.88      0.99 o
  -9   2   6       15.62       16.25      0.36 o
  -7   2   6        2.32        2.82      0.29 o
  -6   2   6      101.09       98.90      1.12 o
  -5   2   6       19.79       17.34      0.48 o
  -4   2   6       91.14      109.54      0.56 o
  -3   2   6       43.66       34.08      0.40 o
  -2   2   6      309.08      315.79      2.47 o
  -1   2   6       12.76        8.73      0.31 o
   0   2   6       88.10       90.22      1.85 o
   1   2   6        4.17        2.76      0.27 o
   3   2   6        8.31        8.33      0.26 o
   4   2   6       18.00       17.71      0.54 o
   5   2   6        3.10        3.87      0.30 o
  -9   3   6        0.99        0.44      0.35 o
  -8   3   6       33.76       30.71      0.73 o
  -7   3   6        0.11        0.65      0.30 o
  -6   3   6        1.99        2.80      0.34 o
  -5   3   6      145.15      143.56      1.77 o
  -4   3   6       52.43       42.77      0.48 o
  -3   3   6       45.37       48.74      0.89 o
  -2   3   6      137.32      132.94      2.05 o
  -1   3   6       32.37       33.84      0.58 o
   0   3   6        0.65        2.01      0.26 o
   1   3   6        7.22        7.75      0.28 o
   2   3   6       85.33       77.25      1.08 o
   3   3   6        1.51        1.90      0.29 o
   4   3   6        9.50       11.55      0.38 o
   5   3   6        4.04        2.96      0.29 o
  -9   4   6        4.39        4.34      0.43 o
  -8   4   6        1.97        3.21      0.41 o
  -7   4   6        6.30        7.10      0.41 o
  -6   4   6       50.94       56.23      1.02 o
  -5   4   6        1.08        2.11      0.37 o
  -4   4   6       81.70       91.14      0.73 o
  -3   4   6       22.64       21.22      0.48 o
  -2   4   6       49.31       55.11      0.71 o
  -1   4   6       16.55       15.42      0.32 o
   0   4   6       77.39       85.28      1.01 o
   1   4   6       19.77       18.32      0.29 o
   2   4   6        1.39        0.81      0.27 o
   3   4   6       23.04       22.89      0.44 o
   4   4   6        0.03        0.44      0.29 o
   5   4   6        5.16        5.76      0.33 o
  -9   5   6       14.11       14.96      1.13 o
  -8   5   6        2.76        3.03      0.37 o
  -7   5   6       89.18       82.98      1.57 o
  -6   5   6       28.10       25.78      0.45 o
  -5   5   6       19.17       20.96      0.37 o
  -4   5   6        0.48        0.71      0.29 o
  -3   5   6       47.85       48.59      0.68 o
  -2   5   6      156.09      144.61      0.79 o
  -1   5   6       19.85       19.04      0.64 o
   0   5   6        8.94        6.66      0.27 o
   1   5   6       15.18       14.88      0.51 o
   2   5   6        5.05        6.40      0.26 o
   3   5   6       11.16       12.64      0.33 o
   4   5   6        1.01        0.71      0.29 o
  -9   6   6        1.07        1.12      0.36 o
  -8   6   6        0.48        0.13      0.39 o
  -7   6   6        0.04        0.10      0.33 o
  -6   6   6        1.17        1.51      0.34 o
  -5   6   6       29.17       31.29      0.60 o
  -4   6   6       19.64       18.40      0.39 o
  -3   6   6        0.70        1.25      0.29 o
  -2   6   6       62.62       56.94      0.86 o
  -1   6   6        0.36        0.84      0.31 o
   0   6   6       18.36       24.46      0.36 o
   1   6   6      112.82      113.21      1.31 o
   2   6   6       28.07       26.71      0.44 o
   3   6   6        0.11        0.00      0.30 o
  -9   7   6        0.81        1.54      0.40 o
  -8   7   6        0.08        0.26      0.39 o
  -7   7   6        3.79        3.73      0.52 o
  -6   7   6       28.61       24.03      0.43 o
  -5   7   6        2.06        1.98      0.37 o
  -4   7   6        0.34        1.07      0.34 o
  -3   7   6       36.22       37.31      0.44 o
  -2   7   6        0.29        1.11      0.31 o
  -1   7   6        8.43        9.51      0.32 o
   0   7   6        2.58        4.11      0.37 o
   1   7   6        4.13        3.97      0.31 o
   2   7   6       11.66       10.80      0.36 o
   3   7   6        1.90        1.85      0.29 o
  -8   8   6        0.11        0.99      0.45 o
  -7   8   6        3.91        4.08      0.38 o
  -6   8   6        7.51        7.03      0.45 o
  -5   8   6        0.17        1.02      0.35 o
  -4   8   6       18.97       20.83      0.40 o
  -3   8   6       16.60       17.24      0.40 o
  -2   8   6       12.30       11.59      0.36 o
  -1   8   6        3.11        3.31      0.34 o
   0   8   6        5.57        6.79      0.33 o
   1   8   6        3.46        3.09      0.31 o
   2   8   6       11.29        9.30      0.45 o
  -8   9   6        5.25        6.04      0.46 o
  -7   9   6       12.77       13.49      0.82 o
  -6   9   6        0.00        0.69      0.42 o
  -5   9   6       82.01       86.62      2.11 o
  -4   9   6        3.46        2.78      0.36 o
  -3   9   6        0.48        1.51      0.34 o
  -2   9   6        0.48        1.28      0.32 o
  -1   9   6        0.08        0.50      0.31 o
   0   9   6        1.13        2.67      0.30 o
   1   9   6        8.57        9.22      0.36 o
  -7  10   6        0.02        0.07      0.52 o
  -6  10   6        0.05        0.34      0.90 o
  -5  10   6        0.77        0.99      0.52 o
  -4  10   6        5.90        7.14      0.48 o
  -3  10   6        2.17        2.28      0.39 o
  -2  10   6        4.27        4.81      0.39 o
  -1  10   6        4.86        4.37      0.33 o
  -5  11   6        0.29        0.61      0.45 o
  -4  11   6        0.39        0.13      0.42 o
  -3  11   6        8.34        8.09      0.43 o
  -1 -11   7        4.58        4.43      0.37 o
   0 -11   7        0.02        0.41      0.44 o
   1 -11   7        4.93        5.24      0.52 o
   2 -11   7        0.11        0.58      0.38 o
   3 -11   7        0.30        0.97      0.36 o
   4 -11   7        2.44        2.31      0.41 o
  -3 -10   7        2.68        1.91      0.35 o
  -2 -10   7        0.36        0.69      0.33 o
  -1 -10   7       12.79       11.17      0.33 o
   0 -10   7        0.07        0.19      0.33 o
   1 -10   7        1.70        1.08      0.37 o
   2 -10   7       11.24       12.02      0.50 o
   3 -10   7        0.01       -0.05      0.45 o
   4 -10   7        0.15        0.16      0.39 o
   5 -10   7        2.77        3.41      0.37 o
  -4  -9   7        0.90        1.04      0.36 o
  -3  -9   7        2.44        2.51      0.29 o
  -2  -9   7        1.22        0.81      0.35 o
  -1  -9   7       23.98       25.72      0.75 o
   0  -9   7       35.80       36.97      0.80 o
   1  -9   7       44.00       45.51      1.60 o
   2  -9   7       15.71       13.35      0.47 o
   3  -9   7       14.08       15.65      0.49 o
   4  -9   7       35.18       35.41      0.59 o
   5  -9   7        0.25        0.17      0.36 o
  -5  -8   7        1.50        1.31      0.30 o
  -4  -8   7        9.35        9.62      0.30 o
  -3  -8   7        0.02        0.16      0.29 o
  -2  -8   7       33.78       31.98      1.26 o
  -1  -8   7       27.45       27.85      0.65 o
   0  -8   7       90.86       92.75      1.92 o
   1  -8   7       10.75        9.06      0.49 o
   2  -8   7       76.52       71.77      2.55 o
   3  -8   7        8.35        8.70      0.35 o
   4  -8   7        7.15        7.53      0.39 o
   5  -8   7        1.26        0.87      0.38 o
   6  -8   7       25.72       24.43      1.20 o
  -6  -7   7       17.57       17.45      0.47 o
  -5  -7   7       10.01       10.06      0.34 o
  -4  -7   7       25.22       26.32      0.81 o
  -3  -7   7        4.14        4.89      0.29 o
  -2  -7   7        0.64        0.97      0.30 o
  -1  -7   7       95.50       97.82      2.58 o
   0  -7   7        0.04        0.71      0.39 o
   1  -7   7       56.54       61.33      1.93 o
   2  -7   7       70.77       73.61      2.08 o
   3  -7   7       11.83       10.98      0.47 o
   4  -7   7        0.76        1.21      0.40 o
   5  -7   7        0.18        0.93      0.36 o
   6  -7   7       11.89       11.34      0.43 o
  -6  -6   7       10.18        8.83      0.29 o
  -5  -6   7        5.65        4.63      0.29 o
  -4  -6   7        6.15        5.19      0.28 o
  -3  -6   7        6.33        7.00      0.29 o
  -2  -6   7      319.30      321.78      9.83 o
  -1  -6   7       86.76       84.19      2.29 o
   0  -6   7       69.68       62.17      1.33 o
   1  -6   7        1.90        3.96      0.49 o
   2  -6   7        0.06        0.81      0.35 o
   3  -6   7        0.14        0.68      0.31 o
   4  -6   7       14.53       14.06      0.37 o
   5  -6   7        1.02        0.68      0.33 o
   6  -6   7        5.74        7.50      0.37 o
  -7  -5   7        3.59        4.47      0.29 o
  -6  -5   7        0.61        0.47      0.29 o
  -5  -5   7        6.01        6.38      0.30 o
  -4  -5   7        0.01        0.02      0.28 o
  -3  -5   7       42.53       38.69      0.97 o
  -2  -5   7      123.88      117.92      1.80 o
  -1  -5   7       57.26       51.57      0.69 o
   0  -5   7        7.98        6.42      0.31 o
   1  -5   7       94.50       89.12      0.97 o
   2  -5   7       12.95       16.03      0.73 o
   3  -5   7        1.33        1.17      0.31 o
   4  -5   7       46.63       45.92      0.47 o
   5  -5   7        3.80        2.99      0.33 o
   6  -5   7        0.63        0.78      0.31 o
  -7  -4   7       30.49       33.71      0.78 o
  -6  -4   7       35.39       36.28      1.23 o
  -5  -4   7       36.52       37.28      1.05 o
  -4  -4   7      208.57      190.85      3.63 o
  -2  -4   7       52.67       46.53      1.12 o
  -1  -4   7      179.90      179.29      2.51 o
   0  -4   7       10.60       12.00      0.29 o
   1  -4   7       15.27       17.55      0.38 o
   2  -4   7        0.08        0.02      0.33 o
   3  -4   7       11.28       10.86      0.34 o
   4  -4   7       83.39       77.96      1.51 o
   5  -4   7       11.88       13.63      0.62 o
   6  -4   7        3.37        4.31      0.31 o
  -8  -3   7        1.38        1.82      0.31 o
  -7  -3   7        5.48        4.44      0.30 o
  -6  -3   7        0.63        1.84      0.30 o
  -5  -3   7      117.40      107.36      0.72 o
  -4  -3   7        7.06        4.67      0.33 o
  -3  -3   7      647.20      623.68      8.06 o
  -2  -3   7       27.61       35.76      0.45 o
  -1  -3   7        8.54        8.72      0.30 o
   0  -3   7        1.46        1.94      0.27 o
   1  -3   7       61.74       56.23      0.59 o
   2  -3   7       68.08       71.14      1.65 o
   3  -3   7       35.35       33.62      0.36 o
   4  -3   7       16.92       19.51      0.35 o
   5  -3   7        2.27        2.79      0.30 o
   6  -3   7        3.10        3.42      0.31 o
  -8  -2   7       33.29       28.97      0.54 o
  -7  -2   7       16.44       21.04      0.46 o
  -6  -2   7       43.42       37.25      0.88 o
  -5  -2   7        5.29        9.02      0.28 o
  -4  -2   7       13.93       13.51      0.41 o
  -3  -2   7       46.23       48.45      0.70 o
  -1  -2   7        8.79       10.63      0.32 o
   0  -2   7        0.38        0.93      0.32 o
   1  -2   7      368.07      371.61      5.67 o
   2  -2   7       99.35       92.82      1.23 o
   3  -2   7       24.23       22.16      0.48 o
   4  -2   7       11.47       11.67      0.39 o
   5  -2   7       22.02       22.95      0.51 o
   6  -2   7        6.81        7.04      0.31 o
  -8  -1   7       16.16       16.99      0.43 o
  -7  -1   7       12.11       11.43      0.30 o
  -6  -1   7       18.08       14.73      0.32 o
  -5  -1   7        6.79        5.19      0.33 o
  -4  -1   7       41.68       42.53      0.44 o
  -3  -1   7       41.26       44.01      0.59 o
  -2  -1   7       83.36       79.85      0.45 o
  -1  -1   7      605.64      589.77      4.02 o
   0  -1   7       28.27       29.08      0.38 o
   1  -1   7      212.84      220.46      2.96 o
   2  -1   7        7.67        8.25      0.31 o
   3  -1   7      109.54      107.17      1.24 o
   4  -1   7        0.75        1.31      0.29 o
   5  -1   7       18.33       19.88      0.33 o
   6  -1   7        4.40        4.81      0.30 o
  -9   0   7        1.64        3.20      0.37 o
  -8   0   7        3.44        2.87      0.29 o
  -7   0   7       72.48       76.23      1.46 o
  -6   0   7        2.72        2.07      0.31 o
  -5   0   7       25.81       29.02      0.35 o
  -4   0   7        9.77        6.03      0.29 o
  -3   0   7      142.21      147.38      3.54 o
  -2   0   7        2.23        2.87      0.29 o
  -1   0   7      127.93      124.13      0.79 o
   0   0   7       35.27       29.60      0.35 o
   1   0   7       54.81       55.99      0.75 o
   2   0   7       38.45       34.88      0.40 o
   3   0   7        7.46        7.97      0.26 o
   4   0   7        0.65        0.65      0.32 o
   5   0   7        3.49        4.91      0.32 o
   6   0   7        3.46        3.69      0.37 o
  -9   1   7       15.82       12.99      0.33 o
  -8   1   7       45.96       49.02      0.47 o
  -7   1   7        0.18        1.23      0.30 o
  -6   1   7      104.45      103.84      1.86 o
  -5   1   7      313.18      284.98      4.04 o
  -4   1   7       15.39       18.34      0.35 o
  -3   1   7       10.39       14.80      0.42 o
  -2   1   7       34.82       32.67      0.39 o
  -1   1   7      221.47      208.55      1.00 o
   0   1   7        3.22        3.67      0.29 o
   1   1   7       22.17       23.83      0.37 o
   2   1   7       19.07       22.00      0.65 o
   3   1   7       24.15       21.73      0.47 o
   4   1   7       10.42       12.55      0.36 o
   5   1   7       11.04       10.15      0.54 o
  -9   2   7        8.91        9.97      0.39 o
  -8   2   7        4.46        3.05      0.31 o
  -7   2   7       79.02       78.74      0.91 o
  -6   2   7        0.95        1.54      0.35 o
  -5   2   7       11.15       11.52      0.33 o
  -4   2   7       15.74       12.47      0.34 o
  -3   2   7       76.96       91.43      0.81 o
  -2   2   7      111.13      103.91      2.04 o
  -1   2   7        7.70        8.93      0.31 o
   0   2   7       87.65       79.83      1.28 o
   1   2   7        4.33        5.75      0.29 o
   2   2   7       96.88       94.51      1.66 o
   3   2   7       63.10       63.09      1.19 o
   4   2   7        2.62        2.22      0.34 o
   5   2   7       22.26       23.82      0.43 o
  -9   3   7        7.49        6.07      0.35 o
  -8   3   7        1.97        2.49      0.36 o
  -7   3   7        5.82        4.74      0.33 o
  -6   3   7       38.30       44.48      0.64 o
  -5   3   7       15.97       15.11      0.41 o
  -4   3   7       45.73       49.49      0.46 o
  -3   3   7      119.68      111.81      0.89 o
  -2   3   7       24.44       23.55      0.35 o
  -1   3   7       29.26       32.77      0.44 o
   0   3   7       32.71       31.44      0.72 o
   2   3   7       45.02       47.17      0.73 o
   3   3   7       15.46       14.16      0.57 o
   4   3   7        5.34        5.29      0.31 o
  -9   4   7        0.17        0.49      0.39 o
  -8   4   7        0.07        0.70      0.35 o
  -7   4   7       15.81       16.12      0.52 o
  -6   4   7       14.86       11.39      0.37 o
  -5   4   7        0.87        1.45      0.30 o
  -4   4   7       37.87       38.94      0.41 o
  -3   4   7        2.06        3.64      0.32 o
  -2   4   7       63.13       58.77      0.67 o
  -1   4   7       56.33       53.89      0.68 o
   0   4   7        8.76       10.75      0.32 o
   1   4   7       28.64       28.41      0.64 o
   2   4   7       20.64       17.20      0.35 o
   3   4   7       17.57       19.17      0.31 o
   4   4   7        4.28        5.24      0.34 o
  -9   5   7        1.97        1.99      0.37 o
  -8   5   7        0.08        0.79      0.37 o
  -7   5   7        0.11        0.46      0.34 o
  -6   5   7       16.89       16.79      0.42 o
  -5   5   7       18.73       17.47      0.43 o
  -4   5   7        9.98       11.80      0.35 o
  -3   5   7        0.17        1.01      0.31 o
  -2   5   7        1.91        2.76      0.32 o
  -1   5   7        0.27        1.07      0.28 o
   0   5   7        2.63        3.62      0.27 o
   1   5   7        3.34        2.19      0.31 o
   2   5   7       27.49       28.33      0.83 o
   3   5   7        6.10        5.47      0.32 o
  -9   6   7        2.81        3.55      0.41 o
  -8   6   7        1.19        1.02      0.49 o
  -7   6   7       17.91       17.64      0.45 o
  -6   6   7       30.10       27.93      0.44 o
  -5   6   7       26.88       24.70      0.42 o
  -4   6   7        0.49        0.31      0.35 o
  -3   6   7        0.36        0.84      0.29 o
  -2   6   7       15.00       12.65      0.31 o
  -1   6   7       36.96       30.10      0.37 o
   0   6   7        8.00        9.91      0.35 o
   1   6   7        3.11        3.66      0.31 o
   2   6   7       16.44       13.65      0.34 o
   3   6   7        0.88        1.07      0.33 o
  -8   7   7       10.48       12.41      0.46 o
  -7   7   7        0.05        0.46      0.42 o
  -6   7   7        0.09        0.71      0.36 o
  -5   7   7        5.49        5.55      0.39 o
  -4   7   7        3.38        4.84      0.37 o
  -3   7   7       22.41       23.90      0.43 o
  -2   7   7       50.13       48.98      0.79 o
  -1   7   7       16.63       15.01      0.32 o
   0   7   7       17.04       18.25      0.58 o
   1   7   7       61.09       61.91      0.60 o
   2   7   7        3.09        2.53      0.30 o
  -8   8   7       11.56       11.85      0.46 o
  -7   8   7        3.04        3.98      0.40 o
  -6   8   7       25.03       24.34      0.88 o
  -5   8   7       16.21       20.32      0.67 o
  -4   8   7       36.15       33.04      0.61 o
  -3   8   7        1.98        1.27      0.32 o
  -2   8   7        0.42       -0.04      0.31 o
  -1   8   7        1.24        1.41      0.31 o
   0   8   7        0.92        1.24      0.35 o
   1   8   7        0.73        0.63      0.31 o
  -7   9   7        0.39        1.09      0.43 o
  -6   9   7        3.11        2.61      0.48 o
  -5   9   7        1.19        1.66      0.49 o
  -4   9   7       27.40       24.92      0.40 o
  -3   9   7        0.21        0.87      0.33 o
  -2   9   7        0.63        1.43      0.37 o
  -1   9   7        4.68        6.24      0.38 o
   0   9   7        1.09        1.25      0.32 o
  -6  10   7        0.65        1.39      0.64 o
  -5  10   7        7.77        9.02      0.52 o
  -4  10   7        0.08        0.57      0.43 o
  -3  10   7        2.51        3.08      0.37 o
  -2  10   7       13.13       12.17      0.37 o
   0 -11   8        4.61        5.20      0.46 o
   1 -11   8        1.28        2.04      0.41 o
   2 -11   8        0.94        1.18      0.40 o
  -2 -10   8        5.05        5.64      0.31 o
  -1 -10   8        0.00        0.33      0.36 o
   0 -10   8        2.75        2.61      0.42 o
   1 -10   8       12.11       12.02      0.46 o
   2 -10   8        0.11        0.80      0.35 o
   3 -10   8       13.75       11.54      0.61 o
   4 -10   8        3.57        3.31      0.42 o
  -4  -9   8        6.78        6.87      0.43 o
  -3  -9   8        4.10        4.54      0.32 o
  -2  -9   8       21.07       20.77      0.77 o
  -1  -9   8       27.37       25.92      0.44 o
   0  -9   8       14.21       14.19      0.48 o
   1  -9   8        7.52        7.29      0.38 o
   2  -9   8        0.26        0.22      0.34 o
   3  -9   8       11.25       11.01      0.45 o
   4  -9   8        0.02        0.24      0.45 o
  -5  -8   8       17.77       18.42      0.50 o
  -4  -8   8       24.51       26.94      0.42 o
  -3  -8   8        8.52        7.05      0.33 o
  -2  -8   8        0.89        1.22      0.30 o
  -1  -8   8        5.62        5.29      0.30 o
   0  -8   8        4.95        5.81      0.42 o
   1  -8   8        6.03        6.66      0.37 o
   2  -8   8        2.95        2.97      0.34 o
   3  -8   8       20.74       23.11      0.46 o
   4  -8   8       18.82       21.37      0.77 o
   5  -8   8        2.74        2.84      0.45 o
  -5  -7   8        0.57        1.10      0.27 o
  -4  -7   8        0.38        0.43      0.31 o
  -3  -7   8        3.54        3.72      0.29 o
  -2  -7   8       18.77       19.60      0.70 o
  -1  -7   8       38.44       40.95      0.75 o
   0  -7   8        0.52        1.27      0.29 o
   1  -7   8       43.16       38.98      1.37 o
   2  -7   8        0.89        1.59      0.31 o
   3  -7   8        5.39        7.28      0.37 o
   4  -7   8       22.61       25.14      0.74 o
   5  -7   8        4.95        5.83      0.45 o
  -6  -6   8       11.50       10.21      0.49 o
  -5  -6   8        2.84        3.33      0.32 o
  -4  -6   8       16.98       19.12      0.53 o
  -3  -6   8        1.15        1.25      0.32 o
  -2  -6   8      107.03      106.88      1.88 o
  -1  -6   8       96.78      101.22      1.56 o
   0  -6   8        2.80        2.13      0.32 o
   1  -6   8        1.59        1.82      0.29 o
   2  -6   8       10.02       10.15      0.34 o
   3  -6   8        6.46        6.08      0.38 o
   4  -6   8        1.01        1.82      0.35 o
   5  -6   8        1.36        1.15      0.33 o
  -7  -5   8       31.70       29.78      0.67 o
  -6  -5   8       34.37       34.41      0.66 o
  -5  -5   8        8.44        7.08      0.36 o
  -4  -5   8       74.85       68.89      1.36 o
  -3  -5   8       33.96       36.08      0.89 o
  -2  -5   8       27.81       26.86      0.71 o
  -1  -5   8       16.57       14.83      0.34 o
   0  -5   8       72.63       72.47      0.95 o
   1  -5   8       45.32       43.74      0.91 o
   2  -5   8        1.62        2.00      0.37 o
   3  -5   8       20.68       22.07      0.40 o
   4  -5   8        0.13        0.39      0.32 o
   5  -5   8        2.21        1.90      0.33 o
  -7  -4   8        0.11        0.34      0.31 o
  -6  -4   8        2.81        2.78      0.28 o
  -5  -4   8        4.97        4.94      0.31 o
  -4  -4   8        5.89        7.41      0.33 o
  -3  -4   8       42.80       43.65      0.79 o
  -2  -4   8      408.56      406.44      7.27 o
  -1  -4   8        2.72        3.57      0.31 o
   0  -4   8      102.26       94.71      1.51 o
   1  -4   8       47.54       42.33      1.05 o
   2  -4   8        1.87        2.30      0.29 o
   3  -4   8        4.78        3.75      0.31 o
   4  -4   8       24.41       22.52      0.43 o
   5  -4   8        5.02        4.35      0.29 o
   6  -4   8        0.53        1.24      0.30 o
  -8  -3   8        3.48        2.80      0.33 o
  -7  -3   8        7.77        8.37      0.42 o
  -6  -3   8       15.44       17.06      0.35 o
  -5  -3   8      102.54       99.09      0.94 o
  -4  -3   8       75.63       78.40      0.81 o
  -3  -3   8       22.30       21.95      0.34 o
  -2  -3   8       15.98       16.06      0.38 o
  -1  -3   8       20.52       20.51      0.76 o
   0  -3   8       30.18       27.66      0.61 o
   1  -3   8        1.77        2.63      0.28 o
   2  -3   8       15.50       18.78      0.40 o
   3  -3   8       19.07       18.81      0.34 o
   4  -3   8       17.18       19.89      0.40 o
   5  -3   8       13.02       16.90      0.38 o
  -8  -2   8        0.54        0.71      0.33 o
  -7  -2   8        2.79        3.08      0.31 o
  -6  -2   8       68.46       70.74      1.98 o
  -5  -2   8       10.72       13.71      0.30 o
  -4  -2   8       39.35       39.66      0.79 o
  -3  -2   8       42.80       37.86      0.93 o
  -2  -2   8       14.22       13.27      0.41 o
  -1  -2   8       38.69       32.33      0.47 o
   0  -2   8      162.65      172.89      2.60 o
   1  -2   8       54.99       58.93      0.62 o
   2  -2   8       29.08       32.77      0.68 o
   3  -2   8        1.54        2.56      0.26 o
   4  -2   8       21.07       18.28      0.31 o
   5  -2   8        0.87        1.14      0.29 o
  -8  -1   8       37.58       38.14      0.54 o
  -7  -1   8        0.01        0.01      0.27 o
  -6  -1   8       50.48       57.79      0.98 o
  -5  -1   8        0.68        2.06      0.28 o
  -4  -1   8        5.16        7.31      0.37 o
  -3  -1   8        3.15        2.64      0.29 o
  -2  -1   8        0.42        0.79      0.29 o
  -1  -1   8        0.47        0.82      0.33 o
   0  -1   8       34.13       32.03      0.36 o
   1  -1   8      142.01      144.92      1.61 o
   2  -1   8       14.10       12.38      0.36 o
   3  -1   8        2.94        4.34      0.29 o
   4  -1   8        0.31       -0.06      0.29 o
   5  -1   8        2.59        3.20      0.33 o
  -9   0   8        6.68        4.22      0.31 o
  -8   0   8       21.51       19.96      0.36 o
  -7   0   8        1.00        2.01      0.30 o
  -6   0   8      149.46      145.34      2.30 o
  -5   0   8       88.47       82.48      0.53 o
  -4   0   8       59.41       61.48      0.44 o
  -3   0   8       85.27       89.48      0.54 o
  -2   0   8       10.35       12.28      0.29 o
  -1   0   8      126.38      118.67      0.99 o
   0   0   8      669.90      644.27      7.68 o
   1   0   8        0.18        1.18      0.27 o
   2   0   8       42.85       41.92      0.63 o
   3   0   8        0.66        0.71      0.32 o
   4   0   8        4.41        5.68      0.37 o
   5   0   8        2.98        3.10      0.40 o
  -9   1   8        8.36        8.83      0.46 o
  -8   1   8        2.12        3.73      0.31 o
  -7   1   8       14.30       15.85      0.51 o
  -6   1   8       44.20       43.25      0.48 o
  -5   1   8       24.91       26.93      0.38 o
  -4   1   8        0.86        0.80      0.31 o
  -3   1   8       32.48       29.35      0.66 o
  -2   1   8      121.85      116.33      2.24 o
  -1   1   8      590.37      565.84      7.66 o
   0   1   8      141.57      144.19      1.06 o
   1   1   8       63.64       60.19      0.72 o
   2   1   8       34.80       33.24      0.41 o
   3   1   8       16.16       16.51      0.68 o
   4   1   8        5.79        6.17      0.64 o
   5   1   8        3.32        2.60      0.37 o
  -9   2   8        2.78        2.83      0.40 o
  -8   2   8        0.73        1.08      0.34 o
  -7   2   8        1.76        2.40      0.31 o
  -6   2   8        6.30        5.88      0.34 o
  -5   2   8       18.11       15.42      0.37 o
  -4   2   8        0.20        1.10      0.26 o
  -3   2   8       40.76       38.68      0.72 o
  -2   2   8       54.71       48.23      0.85 o
  -1   2   8        5.65        4.68      0.26 o
   0   2   8        0.58        1.41      0.26 o
   1   2   8        0.78        1.58      0.32 o
   2   2   8        8.45        8.42      0.33 o
   3   2   8        3.45        1.81      0.26 o
   4   2   8        0.52        0.70      0.29 o
  -9   3   8        0.94        1.06      0.40 o
  -8   3   8        6.92        4.78      0.36 o
  -7   3   8       11.79       13.12      0.44 o
  -6   3   8       19.15       23.30      0.44 o
  -5   3   8       27.33       24.48      0.51 o
  -4   3   8       11.69       11.74      0.55 o
  -3   3   8       28.60       28.47      0.33 o
  -2   3   8        0.57        0.59      0.30 o
  -1   3   8       73.65       73.52      1.18 o
   0   3   8        2.67        2.57      0.36 o
   1   3   8        7.81        8.97      0.31 o
   2   3   8       12.75       13.01      0.28 o
   3   3   8       12.56       12.02      0.35 o
   4   3   8        8.58        8.84      0.35 o
  -9   4   8        3.83        3.54      0.40 o
  -8   4   8        7.96        7.65      0.39 o
  -7   4   8       10.32        9.62      0.40 o
  -6   4   8        2.07        3.25      0.39 o
  -5   4   8        7.35        7.31      0.40 o
  -4   4   8       55.73       67.89      0.76 o
  -3   4   8        7.16        7.50      0.32 o
  -2   4   8        1.23        2.82      0.32 o
  -1   4   8        0.56        1.54      0.30 o
   0   4   8        6.27        6.47      0.33 o
   1   4   8        0.07        0.25      0.27 o
   2   4   8        0.56        0.70      0.29 o
   3   4   8        1.46        1.79      0.31 o
  -9   5   8        0.68        1.37      0.45 o
  -8   5   8        1.81        1.89      0.49 o
  -7   5   8        1.46        1.90      0.36 o
  -6   5   8        6.06        5.59      0.40 o
  -5   5   8       40.89       38.49      0.51 o
  -4   5   8       42.51       40.43      0.70 o
  -3   5   8        8.29        8.11      0.31 o
  -2   5   8      126.50      118.97      1.28 o
  -1   5   8       13.38       11.00      0.30 o
   0   5   8        6.50        8.65      0.29 o
   1   5   8       32.64       31.03      0.58 o
   2   5   8       12.19       13.18      0.38 o
   3   5   8        0.23        0.48      0.28 o
  -8   6   8        6.23        8.00      0.51 o
  -7   6   8       15.52       13.51      0.41 o
  -6   6   8        0.00        0.04      0.41 o
  -5   6   8        3.41        3.77      0.41 o
  -4   6   8        4.87        5.08      0.32 o
  -3   6   8       22.89       23.45      0.34 o
  -2   6   8        3.33        4.72      0.30 o
  -1   6   8        0.90        0.88      0.32 o
   0   6   8        6.64        7.75      0.34 o
   1   6   8        4.97        6.69      0.40 o
   2   6   8       21.36       20.05      0.69 o
  -8   7   8        0.03        0.29      0.45 o
  -7   7   8        2.67        3.35      0.35 o
  -6   7   8        0.08        0.20      0.54 o
  -5   7   8       16.50       17.73      0.42 o
  -4   7   8        5.00        6.61      0.38 o
  -3   7   8        3.01        3.18      0.32 o
  -2   7   8        2.39        1.88      0.31 o
  -1   7   8        6.30        5.30      0.32 o
   0   7   8        0.84        0.67      0.30 o
   1   7   8       22.78       19.24      0.39 o
  -7   8   8        4.44        5.87      0.49 o
  -6   8   8        4.97        6.08      0.37 o
  -5   8   8       61.06       62.35      0.74 o
  -4   8   8        1.57        1.52      0.36 o
  -3   8   8        0.08        0.68      0.32 o
  -2   8   8        4.38        4.40      0.33 o
  -1   8   8        0.05        0.56      0.34 o
   0   8   8        5.23        6.96      0.37 o
  -6   9   8        5.57        6.57      0.49 o
  -5   9   8        4.89        5.66      0.49 o
  -4   9   8        0.68        1.28      0.39 o
  -3   9   8        1.91        2.91      0.36 o
  -2   9   8        0.58        1.31      0.35 o
  -1   9   8        3.13        3.74      0.38 o
  -1 -10   9        1.80        2.27      0.40 o
   0 -10   9        5.45        5.08      0.37 o
   1 -10   9        0.00        0.50      0.43 o
   2 -10   9        2.76        2.95      0.40 o
  -3  -9   9        9.03        8.83      0.35 o
  -2  -9   9        0.02       -0.03      0.34 o
  -1  -9   9        2.14        2.66      0.35 o
   0  -9   9       27.15       27.84      0.48 o
   1  -9   9        9.00        9.59      0.37 o
   2  -9   9        0.24        0.06      0.51 o
   3  -9   9        7.03        4.82      0.34 o
  -4  -8   9        1.42        1.95      0.31 o
  -3  -8   9        0.21        0.48      0.30 o
  -2  -8   9       13.60       13.60      0.38 o
  -1  -8   9       20.51       22.57      0.37 o
   0  -8   9        6.05        6.34      0.34 o
   1  -8   9        0.11        0.66      0.30 o
   2  -8   9        0.15        1.26      0.37 o
   3  -8   9        3.76        4.11      0.36 o
   4  -8   9       12.43       14.02      0.47 o
  -5  -7   9        0.50        1.30      0.32 o
  -4  -7   9        1.21        1.49      0.28 o
  -3  -7   9       10.30       11.11      0.33 o
  -2  -7   9       20.08       19.51      0.55 o
  -1  -7   9        1.14        2.20      0.31 o
   0  -7   9        2.38        3.34      0.33 o
   1  -7   9        1.06        0.75      0.36 o
   2  -7   9        0.64        1.46      0.31 o
   3  -7   9       38.82       40.48      1.88 o
   4  -7   9        0.68        1.16      0.36 o
  -6  -6   9        0.08        0.32      0.31 o
  -5  -6   9       20.79       25.53      0.39 o
  -4  -6   9        3.74        2.97      0.29 o
  -3  -6   9      120.45      120.65      3.07 o
  -2  -6   9       23.13       21.08      0.39 o
  -1  -6   9        0.22        0.53      0.31 o
   0  -6   9       88.18       79.67      1.59 o
   1  -6   9       48.11       43.54      0.62 o
   2  -6   9        1.33        1.92      0.41 o
   3  -6   9        2.27        2.70      0.30 o
   4  -6   9        2.07        3.06      0.45 o
   5  -6   9        0.02        0.52      0.33 o
  -6  -5   9        0.31        0.60      0.29 o
  -5  -5   9       11.06       11.04      0.40 o
  -4  -5   9        3.14        3.81      0.36 o
  -3  -5   9        9.32        9.58      0.33 o
  -2  -5   9        4.92        5.71      0.30 o
  -1  -5   9        0.64        1.19      0.32 o
   0  -5   9       32.34       34.71      0.76 o
   1  -5   9        0.00        0.35      0.29 o
   2  -5   9        1.79        2.12      0.43 o
   3  -5   9        0.61        0.28      0.28 o
   4  -5   9        0.15        0.85      0.33 o
   5  -5   9        1.65        1.81      0.38 o
  -7  -4   9        5.97        6.10      0.31 o
  -6  -4   9        5.96        6.58      0.30 o
  -5  -4   9        0.18        0.30      0.25 o
  -4  -4   9       44.25       41.50      0.96 o
  -3  -4   9      132.69      124.58      3.52 o
  -2  -4   9      108.28      101.00      1.11 o
  -1  -4   9        2.25        1.76      0.32 o
   0  -4   9       47.16       47.39      0.66 o
   1  -4   9       39.08       28.87      0.46 o
   2  -4   9        0.01        0.70      0.30 o
   3  -4   9       11.35        9.85      0.33 o
   4  -4   9        0.51        0.38      0.27 o
   5  -4   9        2.13        3.56      0.34 o
  -7  -3   9        0.07        0.54      0.32 o
  -6  -3   9       18.59       15.94      0.31 o
  -5  -3   9       15.00       16.06      0.30 o
  -4  -3   9        1.90        3.13      0.31 o
  -3  -3   9       16.84       15.60      0.31 o
  -2  -3   9       82.70       77.66      0.66 o
  -1  -3   9       11.82       13.30      0.34 o
   0  -3   9       15.01       14.17      0.47 o
   1  -3   9        6.20        7.02      0.56 o
   2  -3   9        0.94        1.46      0.30 o
   3  -3   9       33.81       31.26      0.41 o
   4  -3   9        0.15        1.02      0.29 o
   5  -3   9        2.42        2.00      0.35 o
  -8  -2   9       15.16       14.39      0.42 o
  -7  -2   9       12.41       13.35      0.34 o
  -6  -2   9        0.31        0.45      0.33 o
  -5  -2   9       37.24       38.54      0.62 o
  -4  -2   9        8.27        9.05      0.29 o
  -3  -2   9      217.20      209.56      2.41 o
  -2  -2   9       16.79       16.58      0.31 o
  -1  -2   9       16.42       15.95      0.38 o
   0  -2   9       13.08       13.07      0.28 o
   1  -2   9       13.15       18.20      2.20 o
   2  -2   9       42.34       42.63      0.77 o
   3  -2   9       16.67       16.05      0.32 o
   4  -2   9       16.22       18.47      0.42 o
   5  -2   9        3.18        3.92      0.33 o
  -8  -1   9        0.23        0.82      0.33 o
  -7  -1   9        0.54        1.07      0.31 o
  -6  -1   9       36.68       35.88      0.86 o
  -5  -1   9      107.99       98.04      1.24 o
  -4  -1   9      208.48      199.09      5.44 o
  -3  -1   9        0.07        0.85      0.29 o
  -2  -1   9       52.18       54.09      0.43 o
  -1  -1   9      107.25      104.06      1.05 o
   0  -1   9       54.06       51.83      0.88 o
   1  -1   9       27.27       27.38      0.39 o
   2  -1   9        9.62        7.60      0.30 o
   3  -1   9        8.18        8.67      0.33 o
   4  -1   9        1.27        1.15      0.28 o
  -8   0   9        5.09        5.94      0.35 o
  -7   0   9        0.34        0.70      0.32 o
  -6   0   9       30.87       29.28      0.61 o
  -5   0   9        2.99        3.27      0.34 o
  -4   0   9        0.74        1.20      0.30 o
  -3   0   9       24.78       25.24      0.38 o
  -2   0   9       28.13       30.75      0.43 o
  -1   0   9       30.01       27.48      0.52 o
   0   0   9        3.07        4.23      0.32 o
   1   0   9       90.60       85.41      0.57 o
   2   0   9       11.13       13.92      0.36 o
   3   0   9        0.96        1.88      0.31 o
   4   0   9       13.30       13.25      0.48 o
  -8   1   9       10.51        9.70      0.36 o
  -7   1   9        2.67        3.60      0.34 o
  -6   1   9        5.60        6.91      0.33 o
  -5   1   9        7.76        7.46      0.32 o
  -4   1   9       33.85       32.10      0.51 o
  -3   1   9       15.25       14.78      0.43 o
  -2   1   9        2.23        3.70      0.31 o
  -1   1   9       62.88       62.59      1.00 o
   0   1   9      124.04      110.64      1.00 o
   1   1   9       51.03       52.18      0.60 o
   2   1   9       39.83       35.68      0.68 o
   3   1   9        0.46        0.04      0.30 o
   4   1   9        0.43        0.93      0.40 o
  -8   2   9        0.02        0.72      0.32 o
  -7   2   9       81.56       81.96      0.96 o
  -6   2   9       18.39       20.27      0.40 o
  -5   2   9        4.73        5.66      0.30 o
  -4   2   9       55.62       55.38      0.75 o
  -3   2   9        0.01        0.84      0.28 o
  -2   2   9       30.98       29.93      0.46 o
  -1   2   9        0.00        0.75      0.43 o
   0   2   9       33.24       30.62      0.97 o
   1   2   9        6.57        8.57      0.30 o
   2   2   9       10.92       12.26      0.58 o
   3   2   9        1.39        1.99      0.32 o
  -8   3   9        0.07        0.50      0.53 o
  -7   3   9        1.16        1.01      0.36 o
  -6   3   9        2.37        2.23      0.31 o
  -5   3   9        0.67        0.66      0.29 o
  -4   3   9        7.96        6.95      0.33 o
  -3   3   9       70.85       72.12      0.55 o
  -2   3   9       38.81       36.37      0.39 o
  -1   3   9       47.19       50.06      0.70 o
   0   3   9        0.25       -0.06      0.31 o
   1   3   9        1.16        1.71      0.37 o
   2   3   9        0.34        0.36      0.31 o
   3   3   9        0.09        0.90      0.36 o
  -8   4   9        0.00        0.33      0.34 o
  -7   4   9        0.04       -0.01      0.37 o
  -6   4   9        0.47        1.57      0.35 o
  -5   4   9        3.11        3.31      0.36 o
  -4   4   9       14.25       13.01      0.35 o
  -3   4   9        7.12        7.37      0.31 o
  -2   4   9       15.41       17.60      0.33 o
  -1   4   9       34.93       34.62      0.38 o
   0   4   9        0.27        0.59      0.36 o
   1   4   9        2.23        3.97      0.28 o
   2   4   9       11.28       10.58      0.61 o
  -8   5   9        4.43        4.07      0.40 o
  -7   5   9        2.44        2.66      0.41 o
  -6   5   9        4.09        4.05      0.38 o
  -5   5   9        3.07        5.10      0.36 o
  -4   5   9       20.70       18.81      0.40 o
  -3   5   9        0.39        0.39      0.33 o
  -2   5   9       12.90       11.17      0.34 o
  -1   5   9        8.37        6.72      0.34 o
   0   5   9        0.32        0.66      0.34 o
   1   5   9        0.20        0.46      0.29 o
   2   5   9        0.09        1.04      0.48 o
  -8   6   9        8.78       11.09      0.76 o
  -7   6   9        0.21        0.35      0.41 o
  -6   6   9        0.00        0.08      0.40 o
  -5   6   9       20.00       18.70      0.39 o
  -4   6   9        1.56        3.42      0.33 o
  -3   6   9        7.80        8.12      0.31 o
  -2   6   9       11.14        9.68      0.34 o
  -1   6   9        0.01        0.03      0.30 o
   0   6   9        8.63        9.72      0.36 o
   1   6   9        0.48        1.21      0.40 o
  -7   7   9        0.06        0.34      0.35 o
  -6   7   9        5.27        6.85      0.44 o
  -5   7   9        0.69        1.85      0.35 o
  -4   7   9        2.86        3.32      0.32 o
  -3   7   9        0.59        1.19      0.30 o
  -2   7   9        5.88        6.91      0.48 o
  -1   7   9        2.79        2.55      0.33 o
   0   7   9        0.01       -0.11      0.37 o
  -7   8   9        0.04        0.26      0.43 o
  -6   8   9        2.86        3.97      0.47 o
  -5   8   9        2.62        2.89      0.45 o
  -4   8   9        1.96        2.63      0.35 o
  -3   8   9        2.40        2.04      0.40 o
  -2   8   9        0.01        0.89      0.36 o
  -1   8   9        0.00        0.32      0.34 o
  -5   9   9        7.20        7.59      0.50 o
  -4   9   9        1.97        1.67      0.35 o
  -2  -9  10        1.64        1.81      0.34 o
  -1  -9  10       31.17       29.61      0.52 o
   0  -9  10        8.07        8.89      0.42 o
   1  -9  10        3.39        2.92      0.44 o
   2  -9  10        0.47        0.71      0.40 o
  -3  -8  10        7.76        6.37      0.32 o
  -2  -8  10       20.68       20.35      0.57 o
  -1  -8  10        1.55        1.80      0.32 o
   0  -8  10        0.02        0.89      0.38 o
   1  -8  10        2.91        3.06      0.32 o
   2  -8  10        1.62        2.08      0.39 o
   3  -8  10        4.77        6.76      0.38 o
  -4  -7  10        0.25        0.21      0.33 o
  -3  -7  10       46.91       47.18      0.81 o
  -2  -7  10        1.30        1.63      0.31 o
  -1  -7  10        0.41        0.71      0.32 o
   0  -7  10       13.96       12.63      0.41 o
   1  -7  10        1.07        1.64      0.29 o
   2  -7  10        1.99        1.21      0.42 o
   3  -7  10        2.42        1.62      0.44 o
  -5  -6  10        0.50        0.83      0.34 o
  -4  -6  10        1.44        2.67      0.32 o
  -3  -6  10        4.30        5.55      0.33 o
  -2  -6  10       39.14       39.16      0.65 o
  -1  -6  10        4.16        3.42      0.31 o
   0  -6  10        7.56        7.38      0.35 o
   1  -6  10        1.22        0.35      0.40 o
   2  -6  10        4.85        5.37      0.46 o
   3  -6  10        1.59        1.86      0.31 o
   4  -6  10        0.19        0.50      0.38 o
  -6  -5  10        3.98        3.53      0.32 o
  -5  -5  10        2.70        3.40      0.29 o
  -4  -5  10        1.84        1.54      0.31 o
  -3  -5  10       30.45       31.92      0.66 o
  -2  -5  10       86.53       87.03      1.84 o
  -1  -5  10       37.37       37.53      0.94 o
   0  -5  10       69.53       64.26      1.31 o
   1  -5  10       34.16       33.11      0.54 o
   2  -5  10        0.36        0.81      0.31 o
   3  -5  10        5.03        4.81      0.33 o
   4  -5  10        0.43        0.62      0.29 o
  -6  -4  10        0.97        2.38      0.31 o
  -5  -4  10       19.77       19.43      0.56 o
  -4  -4  10       16.71       16.84      0.31 o
  -3  -4  10       33.37       32.47      0.64 o
  -2  -4  10        1.50        2.31      0.31 o
  -1  -4  10        7.96        6.83      0.32 o
   0  -4  10        3.19        4.37      0.42 o
   1  -4  10        0.10        0.06      0.27 o
   2  -4  10        0.36        0.48      0.30 o
   3  -4  10        0.07       -0.09      0.29 o
   4  -4  10        2.87        3.78      0.32 o
  -7  -3  10       11.70       11.63      0.40 o
  -6  -3  10        7.95        8.75      0.31 o
  -5  -3  10        6.35        6.62      0.27 o
  -4  -3  10       18.38       17.13      0.35 o
  -3  -3  10        3.39        3.94      0.32 o
  -2  -3  10       44.12       45.80      0.44 o
  -1  -3  10       13.41       14.47      0.34 o
   0  -3  10        0.34        1.21      0.33 o
   1  -3  10        0.06        0.50      0.31 o
   2  -3  10       14.75       17.26      0.42 o
   3  -3  10        0.27        0.30      0.36 o
   4  -3  10        0.03        0.60      0.34 o
  -7  -2  10        3.75        3.35      0.30 o
  -6  -2  10        4.82        4.08      0.28 o
  -5  -2  10        4.21        4.07      0.29 o
  -4  -2  10        0.20        0.44      0.25 o
  -3  -2  10       42.48       36.03      0.69 o
  -2  -2  10       47.77       44.22      1.61 o
  -1  -2  10        2.31        2.92      0.27 o
   0  -2  10       19.56       22.97      0.39 o
   1  -2  10       31.65       30.12      0.71 o
   2  -2  10        2.38        1.77      0.27 o
   3  -2  10        3.97        4.72      0.40 o
   4  -2  10        6.06        5.16      0.33 o
  -8  -1  10        1.91        3.01      0.45 o
  -7  -1  10        4.79        5.72      0.30 o
  -6  -1  10        3.35        4.29      0.31 o
  -5  -1  10        1.41        2.28      0.32 o
  -4  -1  10       23.55       23.12      0.56 o
  -3  -1  10       38.69       33.51      0.37 o
  -2  -1  10        5.14        5.01      0.38 o
  -1  -1  10       42.59       35.67      0.49 o
   0  -1  10       14.91       14.92      0.43 o
   1  -1  10        2.09        2.85      0.28 o
   2  -1  10        0.00        0.42      0.32 o
   3  -1  10       11.33       12.99      0.33 o
   4  -1  10        0.01        0.11      0.36 o
  -8   0  10        3.01        2.67      0.35 o
  -7   0  10       30.20       28.48      0.97 o
  -6   0  10       20.05       19.97      0.38 o
  -5   0  10       16.34       15.61      0.54 o
  -4   0  10       51.18       48.33      0.62 o
  -3   0  10       50.76       50.08      1.03 o
  -2   0  10       28.52       31.96      0.53 o
  -1   0  10       78.74       76.98      0.47 o
   0   0  10        4.13        5.98      0.28 o
   1   0  10        8.79        8.47      0.30 o
   2   0  10        0.01       -0.13      0.28 o
   3   0  10        8.25        9.22      0.29 o
  -8   1  10        0.08        0.25      0.34 o
  -7   1  10        0.08        0.00      0.30 o
  -6   1  10       84.40       85.36      1.29 o
  -5   1  10        3.44        2.70      0.29 o
  -4   1  10       10.98       10.94      0.35 o
  -3   1  10        1.71        1.66      0.32 o
  -2   1  10       27.17       29.25      0.42 o
  -1   1  10       13.81       14.81      0.33 o
   0   1  10        8.18        6.96      0.29 o
   1   1  10        1.02        1.13      0.29 o
   2   1  10        0.22        0.44      0.30 o
   3   1  10        8.18       10.26      0.31 o
  -8   2  10        0.91        2.39      0.39 o
  -7   2  10        9.11        9.09      0.43 o
  -6   2  10        7.68        8.52      0.37 o
  -5   2  10        2.25        2.59      0.30 o
  -4   2  10        1.31        1.13      0.27 o
  -3   2  10        0.79        1.21      0.30 o
  -2   2  10       23.87       24.25      0.36 o
  -1   2  10       81.51       76.74      1.23 o
   0   2  10       40.37       43.83      0.63 o
   1   2  10        1.32        2.01      0.29 o
   2   2  10        0.54        0.74      0.27 o
  -8   3  10        4.53        5.57      0.40 o
  -7   3  10        3.88        3.70      0.39 o
  -6   3  10        7.93        8.74      0.40 o
  -5   3  10        0.36        0.52      0.32 o
  -4   3  10       11.92       13.40      0.33 o
  -3   3  10        2.04        1.59      0.29 o
  -2   3  10        4.34        2.88      0.29 o
  -1   3  10        0.73        0.61      0.29 o
   0   3  10       23.90       21.86      0.49 o
   1   3  10        0.04        0.39      0.28 o
   2   3  10        1.65        2.79      0.30 o
  -8   4  10        1.93        1.82      0.45 o
  -7   4  10        1.94        2.91      0.43 o
  -6   4  10        1.00        1.65      0.37 o
  -5   4  10        5.77        3.48      0.33 o
  -4   4  10        6.02        6.98      0.31 o
  -3   4  10        2.62        3.20      0.31 o
  -2   4  10        0.29        0.87      0.28 o
  -1   4  10        4.98        4.77      0.31 o
   0   4  10        1.37        2.12      0.30 o
   1   4  10        1.71        2.24      0.33 o
  -8   5  10        0.04        0.88      0.39 o
  -7   5  10        0.55        0.94      0.34 o
  -6   5  10        2.87        2.73      0.34 o
  -5   5  10        0.34       -0.16      0.33 o
  -4   5  10       28.30       28.07      0.54 o
  -3   5  10        5.33        6.59      0.33 o
  -2   5  10       12.58       13.83      0.33 o
  -1   5  10        0.71        1.54      0.31 o
   0   5  10        0.03        0.78      0.31 o
   1   5  10        1.08        2.70      0.38 o
  -7   6  10        0.43        1.44      0.39 o
  -6   6  10        0.15        0.59      0.37 o
  -5   6  10        0.22        0.03      0.34 o
  -4   6  10        6.76        6.09      0.35 o
  -3   6  10        0.01        0.19      0.30 o
  -2   6  10        0.52        0.48      0.30 o
  -1   6  10        1.16        1.93      0.33 o
   0   6  10        0.54        0.75      0.33 o
  -6   7  10        1.52        1.53      0.40 o
  -5   7  10       10.65       10.67      0.42 o
  -4   7  10       11.78       13.20      0.49 o
  -3   7  10        2.06        2.65      0.38 o
  -2   7  10        0.03        0.48      0.37 o
  -4   8  10        6.41        5.99      0.42 o
  -2  -8  11       10.92       11.21      0.44 o
  -1  -8  11        0.03        0.27      0.43 o
   0  -8  11        1.72        2.00      0.34 o
   1  -8  11        0.14        0.61      0.33 o
  -4  -7  11        2.15        2.86      0.38 o
  -3  -7  11       11.03       10.14      0.37 o
  -2  -7  11       45.02       43.63      1.16 o
  -1  -7  11        1.12        1.44      0.35 o
   0  -7  11        0.44        0.66      0.34 o
   1  -7  11        0.00        0.54      0.54 o
   2  -7  11        0.34        1.01      0.37 o
  -4  -6  11       18.41       19.12      0.66 o
  -3  -6  11       28.96       26.68      0.47 o
  -2  -6  11        2.01        2.28      0.32 o
  -1  -6  11       16.98       17.97      0.40 o
   0  -6  11        4.05        3.70      0.50 o
   1  -6  11        2.90        2.72      0.36 o
   2  -6  11       13.93       15.97      0.43 o
  -5  -5  11        0.19        0.43      0.33 o
  -4  -5  11        4.37        4.24      0.31 o
  -3  -5  11        5.12        5.31      0.42 o
  -2  -5  11        0.25        0.48      0.28 o
  -1  -5  11        0.00        0.47      0.36 o
   0  -5  11        3.33        3.29      0.37 o
   1  -5  11        0.42        1.36      0.35 o
   2  -5  11        0.03        0.55      0.35 o
   3  -5  11        1.69        2.67      0.40 o
  -6  -4  11        5.15        4.88      0.32 o
  -5  -4  11        0.47        1.10      0.35 o
  -4  -4  11        2.97        2.64      0.28 o
  -3  -4  11       14.82       15.07      0.35 o
  -2  -4  11       17.52       18.97      0.37 o
  -1  -4  11        0.25        0.74      0.27 o
   0  -4  11       35.31       36.32      0.38 o
   1  -4  11        1.64        1.41      0.33 o
   2  -4  11        2.97        3.72      0.36 o
   3  -4  11        0.00        0.27      0.36 o
  -6  -3  11        1.20        1.24      0.33 o
  -5  -3  11        1.36        1.42      0.31 o
  -4  -3  11        4.78        4.85      0.30 o
  -3  -3  11       14.46       13.31      0.41 o
  -2  -3  11       34.72       30.12      0.32 o
  -1  -3  11        2.88        3.36      0.29 o
   0  -3  11        0.82        1.07      0.32 o
   1  -3  11       13.11       14.31      0.33 o
   2  -3  11        0.63        1.15      0.33 o
   3  -3  11        1.42        2.05      0.32 o
  -7  -2  11        8.10        8.03      0.34 o
  -6  -2  11       17.88       18.91      0.34 o
  -5  -2  11        1.78        1.18      0.30 o
  -4  -2  11       17.37       17.52      0.44 o
  -3  -2  11        0.85        1.74      0.26 o
  -2  -2  11        1.00        0.57      0.30 o
  -1  -2  11        2.08        2.57      0.31 o
   0  -2  11        0.47        0.84      0.31 o
   1  -2  11        0.54        0.29      0.32 o
   2  -2  11        0.22        0.74      0.33 o
   3  -2  11        2.63        1.79      0.34 o
  -7  -1  11        1.53        1.87      0.36 o
  -6  -1  11        0.07        0.57      0.33 o
  -5  -1  11       54.44       52.57      1.16 o
  -4  -1  11       26.86       24.56      0.38 o
  -3  -1  11        4.88        4.13      0.29 o
  -2  -1  11        2.20        3.11      0.30 o
  -1  -1  11        3.81        4.21      0.27 o
   0  -1  11       22.24       24.42      0.41 o
   1  -1  11       27.21       23.70      0.66 o
   2  -1  11        0.00        0.86      0.33 o
   3  -1  11        2.31        3.48      0.31 o
  -7   0  11        4.77        4.24      0.33 o
  -6   0  11        1.66        1.31      0.29 o
  -5   0  11       45.26       41.80      0.74 o
  -4   0  11       37.92       35.39      0.57 o
  -3   0  11        0.58        1.13      0.28 o
  -2   0  11        0.38        0.41      0.28 o
  -1   0  11        0.96        1.27      0.39 o
   0   0  11        0.18        1.01      0.28 o
   1   0  11        0.35        0.42      0.29 o
   2   0  11       12.51       12.76      0.40 o
  -7   1  11       13.21       12.64      0.57 o
  -6   1  11        1.55        1.23      0.36 o
  -5   1  11        0.11        0.35      0.34 o
  -4   1  11        0.06        0.63      0.30 o
  -3   1  11        0.39        0.96      0.29 o
  -2   1  11       11.19       13.16      0.33 o
  -1   1  11        0.18        0.72      0.27 o
   0   1  11        5.55        4.74      0.30 o
   1   1  11        3.25        3.22      0.30 o
   2   1  11        0.64        0.40      0.31 o
  -7   2  11       23.30       22.80      0.60 o
  -6   2  11        0.00        0.45      0.34 o
  -5   2  11        2.68        3.24      0.31 o
  -4   2  11        0.00        0.30      0.28 o
  -3   2  11       24.00       26.72      0.40 o
  -2   2  11       18.27       17.09      0.35 o
  -1   2  11        7.49        8.25      0.32 o
   0   2  11        0.06        0.14      0.42 o
   1   2  11        8.74        6.87      0.30 o
  -7   3  11       16.83       17.45      0.42 o
  -6   3  11        0.55        1.06      0.34 o
  -5   3  11        3.74        3.16      0.30 o
  -4   3  11        0.24        0.37      0.30 o
  -3   3  11       12.93       14.08      0.34 o
  -2   3  11       10.62       10.75      0.35 o
  -1   3  11        3.78        4.93      0.31 o
   0   3  11        1.14        2.27      0.38 o
   1   3  11        0.46        1.19      0.34 o
  -7   4  11        0.26        0.37      0.40 o
  -6   4  11        0.18        0.95      0.38 o
  -5   4  11        1.48        2.66      0.36 o
  -4   4  11        0.49        0.42      0.35 o
  -3   4  11       11.41        8.89      0.34 o
  -2   4  11        4.37        3.30      0.31 o
  -1   4  11       17.12       15.51      0.56 o
   0   4  11        0.02        0.22      0.38 o
  -7   5  11        3.98        4.71      0.47 o
  -6   5  11        1.87        2.05      0.40 o
  -5   5  11        1.86        1.59      0.41 o
  -4   5  11        0.07        0.73      0.30 o
  -3   5  11        2.16        1.75      0.36 o
  -2   5  11        0.05        0.20      0.30 o
  -1   5  11        1.58        0.77      0.36 o
  -6   6  11        1.83        1.43      0.45 o
  -5   6  11        0.00       -0.13      0.45 o
  -4   6  11        5.65        5.32      0.34 o
  -3   6  11        1.48        2.65      0.40 o
  -2   6  11        0.12       -0.14      0.32 o
  -2  -7  12        1.82        2.17      0.38 o
  -1  -7  12        0.51        1.05      0.40 o
   0  -7  12        1.82        2.78      0.34 o
  -3  -6  12       53.14       53.01      1.08 o
  -2  -6  12        0.00        0.45      0.33 o
  -1  -6  12        0.17        0.19      0.36 o
   0  -6  12        1.37        1.34      0.39 o
   1  -6  12        1.20        2.02      0.41 o
  -4  -5  12        1.95        3.03      0.37 o
  -3  -5  12        0.86        0.81      0.34 o
  -2  -5  12        3.63        3.22      0.34 o
  -1  -5  12        0.09        0.04      0.33 o
   0  -5  12        0.94        0.89      0.38 o
   1  -5  12        7.82        7.88      0.33 o
  -5  -4  12        5.55        5.45      0.35 o
  -4  -4  12        5.60        5.11      0.37 o
  -3  -4  12        0.01        0.38      0.40 o
  -2  -4  12        0.87        1.33      0.32 o
  -1  -4  12        3.19        2.25      0.31 o
   0  -4  12        0.11        0.73      0.29 o
   1  -4  12        2.72        2.45      0.37 o
  -5  -3  12        2.21        2.42      0.31 o
  -4  -3  12        0.02        0.38      0.27 o
  -3  -3  12       14.41       13.95      0.41 o
  -2  -3  12        0.06        0.06      0.28 o
  -1  -3  12        0.79        0.84      0.34 o
   0  -3  12        3.94        4.73      0.34 o
   1  -3  12        2.20        3.45      0.36 o
  -6  -2  12        0.98        1.16      0.32 o
  -5  -2  12        0.48        0.72      0.33 o
  -4  -2  12        0.10        0.67      0.37 o
  -3  -2  12        0.04        0.41      0.31 o
  -2  -2  12        0.06        0.18      0.31 o
  -1  -2  12        0.28        0.37      0.30 o
   0  -2  12       28.26       26.77      0.37 o
   1  -2  12        9.11        8.60      0.35 o
  -6  -1  12        7.84        7.70      0.38 o
  -5  -1  12        5.19        5.34      0.37 o
  -4  -1  12        3.90        4.24      0.40 o
  -3  -1  12        6.73        5.40      0.33 o
  -2  -1  12        8.42        7.85      0.28 o
  -1  -1  12        5.01        5.20      0.31 o
   0  -1  12        8.17        7.71      0.31 o
   1  -1  12       12.49       10.31      0.31 o
  -6   0  12        8.59        9.57      0.34 o
  -5   0  12        0.12        0.90      0.33 o
  -4   0  12        1.40        1.88      0.30 o
  -3   0  12        0.02        0.34      0.32 o
  -2   0  12        1.52        1.72      0.38 o
  -1   0  12        0.90        1.89      0.30 o
   0   0  12        2.30        3.22      0.42 o
   1   0  12        0.93        0.53      0.32 o
  -6   1  12       28.84       26.97      0.40 o
  -5   1  12        7.16        6.82      0.31 o
  -4   1  12        1.19        2.05      0.32 o
  -3   1  12        7.41        8.18      0.34 o
  -2   1  12        5.75        6.75      0.32 o
  -1   1  12        0.04        0.52      0.33 o
   0   1  12       12.39       12.01      0.41 o
   1   1  12        0.40        0.85      0.27 o
  -6   2  12       11.73        9.01      0.50 o
  -5   2  12        0.00        0.22      0.30 o
  -4   2  12        1.19        1.84      0.36 o
  -3   2  12        5.16        6.09      0.35 o
  -2   2  12        0.03        0.05      0.32 o
  -1   2  12        0.63        0.64      0.30 o
   0   2  12        0.11        0.02      0.34 o
  -6   3  12        0.01        0.63      0.41 o
  -5   3  12        2.74        1.86      0.33 o
  -4   3  12        0.27        0.39      0.30 o
  -3   3  12       10.63       10.62      0.35 o
  -2   3  12        4.96        4.56      0.30 o
  -1   3  12        2.18        1.43      0.31 o
  -6   4  12        0.36        0.89      0.36 o
  -5   4  12        0.12        0.10      0.34 o
  -4   4  12        0.82        1.09      0.35 o
  -3   4  12        0.91        1.59      0.31 o
  -2   4  12        0.77        1.50      0.34 o
  -4   5  12        1.19        0.88      0.33 o
  -3   5  12        0.21        0.46      0.36 o
  -3  -4  13        2.01        2.64      0.34 o
  -2  -4  13        2.96        2.47      0.32 o
  -1  -4  13        3.60        2.75      0.34 o
  -4  -3  13        0.14        0.04      0.31 o
  -3  -3  13        0.30        0.31      0.29 o
  -2  -3  13        0.34        0.53      0.36 o
  -1  -3  13        0.20        0.88      0.36 o
   0  -3  13        0.05        0.09      0.38 o
  -4  -2  13        1.46        1.79      0.34 o
  -3  -2  13        0.12        0.71      0.33 o
  -2  -2  13        0.76        0.37      0.31 o
  -1  -2  13        4.00        4.44      0.32 o
   0  -2  13        0.39        0.71      0.37 o
  -5  -1  13        1.32        1.88      0.36 o
  -4  -1  13        0.08        0.33      0.33 o
  -3  -1  13       13.80       13.61      0.51 o
  -2  -1  13        1.40        1.75      0.29 o
  -1  -1  13        0.31        1.02      0.32 o
  -5   0  13        5.82        5.05      0.52 o
  -4   0  13        0.32        1.25      0.35 o
  -3   0  13        0.52        1.08      0.34 o
  -2   0  13        2.03        1.56      0.32 o
  -1   0  13        0.00        0.39      0.32 o
  -5   1  13       23.62       20.87      0.48 o
  -4   1  13        3.84        3.25      0.35 o
  -3   1  13        2.72        2.45      0.34 o
  -2   1  13        0.04        0.77      0.31 o
  -1   1  13        0.01        0.54      0.32 o
  -4   2  13        3.40        4.12      0.33 o
  -3   2  13       18.18       17.67      0.55 o
  -2   2  13       10.40        8.97      0.38 o
 
